# Supplementary material for: Elevational Metabolic Reprogramming Optimizes Flavonoid Accumulation and Antioxidant Capacity in Chimonobambusa utilis Leaves
Source: Plants (Basel). 2026 Apr 22;15(9):1290. doi: 10.3390/plants15091290 (PMC13165436; doi:10.3390/plants15091290)
Supplement: Supplementary file 1 [file plants-15-01290-s001.zip]

Archive with 9 entries (9 files):
- Supplementary Figure 1.png
- Supplementary Figure 2.png
- Supplementary Figure 3.png
- Supplementary Figure.pdf
- Supplementary Tables1.xlsx
- Supplementary Tables2.xlsx
- Supplementary Tables3.xlsx
- Supplementary Tables4.xlsx
- Supplementary Tables5.xlsx
