# Supplementary material for: Elevational Metabolic Reprogramming Optimizes Flavonoid Accumulation and Antioxidant Capacity in Chimonobambusa utilis Leaves
Source: Plants (Basel). 2026 Apr 22;15(9):1290. doi: 10.3390/plants15091290 (PMC13165436; doi:10.3390/plants15091290)
Supplement: Supplementary file 1 [file plants-15-01290-s001.zip › Supplementary Tables1.xlsx]

## Sheet: Sheet1
Class	DHB vs. GHB				ZHB vs. GHB				ZHB vs. DHB
	Up		Down		Up		Down		Up		Down
	count	relative content percentage	count	relative content percentage	count	relative content percentage	count	relative content percentage	count	relative content percentage	count	relative content percentage
Flavonoids	116	0.2523	151	0.4796	168	0.3137	68	0.1085	222	0.6746	85	0.3465
Lipids	73	0.1137	16	0.0155	112	0.1424	13	0.0346	57	0.068	33	0.0601
Alkaloids	67	0.0952	22	0.0761	79	0.1007	23	0.1699	34	0.0304	33	0.116
Amino acids and derivatives	101	0.1084	22	0.0453	136	0.16	11	0.1077	37	0.0419	15	0.038
Phenolic acids	88	0.1206	63	0.137	70	0.0363	54	0.1815	54	0.026	57	0.1967
Terpenoids	54	0.0587	42	0.0251	48	0.0473	32	0.0435	31	0.0289	31	0.0338
Lignans and Coumarins	18	0.0062	32	0.0166	19	0.0085	32	0.0505	21	0.0103	17	0.0119
Organic acids	30	0.075	13	0.0179	32	0.0414	15	0.0604	10	0.0163	16	0.0727
Nucleotides and derivatives	11	0.0047	19	0.125	28	0.0141	6	0.1076	29	0.0508	2	0.0025
Quinones	8	0.0074	3	0.0049	7	0.0084	3	0.0029	5	0.0092	2	0.0016
Steroids	9	0.0034	1	0.0006	4	0.0015	1	0.0014	-	-	-	-
Tannins	4	0.0002	0	0	3	0.0089	0	0	0	0	1	0.0002
Others	101	0.1541	48	0.0563	101	0.1167	32	0.1315	48	0.0435	39	0.1201
Total	680	1	432	1	807	1	290	1	548	1	331	1
