# Supplementary material for: Elevational Metabolic Reprogramming Optimizes Flavonoid Accumulation and Antioxidant Capacity in Chimonobambusa utilis Leaves
Source: Plants (Basel). 2026 Apr 22;15(9):1290. doi: 10.3390/plants15091290 (PMC13165436; doi:10.3390/plants15091290)
Supplement: Supplementary file 1 [file plants-15-01290-s001.zip › Supplementary Tables2.xlsx]

## Sheet: Sheet1
Detailed information on the 33 differentially accumulated flavonoids enriched in the mid-elevation group (ZHB).
Index	Compounds	Class	Formula	Level	CAS	cpd_ID	kegg_map	mw_cpd_ID	mw_map	Q1 (Da)	Q3 (Da)	Molecular weight (Da)	Ionization model	glycosylation type	ZHB/DHB	ZHB/GHB
Zbzp004346	cya-suc-glu	Anthocyanidins	C25H25O14+	3	-	-	-	-	-	549.13	287.05	549.124	[M]+	O-glycoside	5.6689	47.9666
pmb0578	Luteolin-7-O-(6''-sinapoyl)glucoside	Flavones	C32H30O15	1	-	-	-	CM00201	MetMap105	655.17	207	654.159	[M+H]+	O-glycoside	4.72472	21.0776
Zbsp004714	Apigenin-7-O-(2''-glucosyl)arabinoside*	Flavones	C26H28O14	3	-	-	-	CM00672	MetMap104	565.16	271.06	564.148	[M+H]+	O-glycoside	5.54056	20.1739
Rdp04238	Apigenin 7-apiosyl-glucoside	Flavones	C26H28O14	1	-	-	-	-	-	565.15	271.06	564.148	[M+H]+	O-glycoside	3.10719	16.9209
mws0071	Apigenin-4'-O-rhamnoside	Flavones	C21H20O9	3	133538-77-9	-	-	CM00660	MetMap104	415.1	269.04	416.111	[M-H]-	O-glycoside	2.22354	14.2086
mws0787	Icariin	Flavones	C33H40O15	3	489-32-7	C17555	-	C17555	-	677.24	531.19	676.237	[M+H]+	O-glycoside	2.67695	9.39699
Wbtp003586	8-{[(2s,3r,4s,5s,6r)-4,5-dihydroxy-6-(hydroxymethyl)-3-{[(2s,3r,4r,5r,6s)-3,4,5-trihydroxy-6-methyloxan-2-yl]oxy}oxan-2-yl]oxy}-11-hydroxy-2h-[1,3]dioxolo[4,5-b]xanthen-10-one*	Other Flavonoids	C26H28O15	1	-	-	-	-	-	581.15	383.08	580.143	[M+H]+	O-glycoside	14.5041	5.83232
pme0321	Kaempferol-7-O-rhamnoside	Flavonols	C21H20O10	2	20196-89-8	-	-	CM00460	MetMap114	431.1	285.04	432.106	[M-H]-	O-glycoside	2.0151	4.13437
PDP002483	Isoetin 7-glucoside	Flavones	C21H20O12	2	-	-	-	-	-	465.1	303.06	464.096	[M+H]+	O-glycoside	45.2916	3.30659
Lamn006359	4'-demethyl-3,9-dihydroeucomin glucoside	Other Flavonoids	C22H24O10	2	-	-	-	-	-	447.12	285.07	448.137	[M-H]-	O-glycoside	28.956	3.11696
Lmzp002365	Hesperetin 7-O-glucoside*	Flavanones	C22H24O11	3	31712-49-9	C16422	ko00941	C16422	-	465.14	303.09	464.132	[M+H]+	O-glycoside	6.88214	3.03592
Lmdp003286	Quercetin-3-O-alloside; Isohyperoside*	Flavonols	C21H20O12	2	35589-21-0	-	-	-	-	465.1	303.06	464.096	[M+H]+	O-glycoside	6.44546	2.97972
Lmlp005236	Dihydrokaempferol-3-O-glucoside*	Flavanonols	C21H22O11	3	31049-08-8	-	-	CM00464	MetMap114	451.12	289.08	450.116	[M+H]+	O-glycoside	6.94526	2.81956
Zmcp002924	Cyanidin 3-O-sophoroside	Anthocyanidins	C27H31O16+	3	38820-68-7	C16306	ko00942	C16306	-	611.16	287.05	611.161	[M]+	O-glycoside	18.1406	2.74425
ZBN0042	Kaempferol-3-(2''-acetylrhamnoside)	Flavonols	C23H22O11	2	-	-	-	-	-	473.11	284.03	474.116	[M-H]-	O-glycoside	15.894	2.61666
ZBN0180	Kaempferol-3-O-(4''-O-acetyl)rhamnoside	Flavonols	C23H22O11	2	-	-	-	-	-	473.11	285.04	474.116	[M-H]-	O-glycoside	14.2662	2.52442
Lacn006274	Acetyl Phellatin	Flavonols	C28H32O13	3	-	-	-	-	-	575.17	371.11	576.184	[M-H]-	O-glycoside	93.6887	2.44262
Lajp005875	Odoratin rutinoside	Flavones	C29H34O15	3	-	-	-	-	-	623.2	315.08	622.19	[M+H]+	O-glycoside	11.4618	2.34471
MWSslk136	Pectolinarin	Flavones	C29H34O15	3	28978-02-1	-	-	CM00900	MetMap110	623.2	315.1	622.19	[M+H]+	O-glycoside	16.6678	2.32867
Zbsn009679	Velutin (5,4'-dihydroxy-7,3'-dimethoxyflavone)*	Flavones	C17H14O6	3	25739-41-7	-	-	CM00934	MetMap121	313.07	283.03	314.079	[M-H]-	Non-glycoside	46.1428	7.01065
Wbtn006810	6,7-dihydroxy-1,3-dimethoxyxanthen-9-one	Other Flavonoids	C15H12O6	1	-	-	-	-	-	287.05	135.04	288.063	[M-H]-	Non-glycoside	2.03328	4.16096
Zmpn002440	Eriodictyol chalcone	Chalcones	C15H12O6	2	73692-51-0	C15525	ko00941,ko01100,ko01110	C15525	-	287.06	135.05	288.063	[M-H]-	Non-glycoside	7.06199	3.47351
Zbnn006442	Eriodictyol	Flavanones	C15H12O6	1	552-58-9	C05631	ko00941,ko01100,ko01110	C05631	-	287.05	135.04	288.063	[M-H]-	Non-glycoside	210.025	3.4474
mws0038	5,4'-Dihydroxy-3,7-dimethoxyflavone(Kumatakenin)*	Flavonols	C17H14O6	3	3301-49-3	-	-	-	-	313.07	283.02	314.079	[M-H]-	Non-glycoside	5.97755	2.86826
Wasyqp4334	Apigenin-6-C-arabinoside-4'-O-xyloside	Flavones	C25H26O13	1	-	-	-	-	-	535.14	403.1	534.137	[M+H]+	C-glycoside	6.67105	61.5356
Sasp003638	Orientin 2''-O-beta-L-arabinofuranoside*	Flavones	C26H28O15	1	-	-	-	-	-	581.15	449.11	580.143	[M+H]+	C-glycoside	6.39665	58.8795
Lmnp003080	Hispidulin-8-C-(2''-O-xylosyl)xyloside	Flavones	C26H28O14	2	-	-	-	CM00913	MetMap110	565.16	433.11	564.148	[M+H]+	C-glycoside	5.10103	45.4141
Zbzp003832	Isovitexin-8-O-xyloside	Flavones	C26H28O14	1	-	-	-	CM00675	MetMap104	565.15	313.07	564.148	[M+H]+	C-glycoside	6.2285	44.5699
Lmnp202682	8-Methoxyapigenin-6-C-[Xylosyl-(1-2)]-glucoside	Flavones	C27H30O15	3	-	-	-	CM01091	MetMap120	595.17	463.13	594.159	[M+H]+	C-glycoside	3.1784	6.99511
Wasyqp4038	Luteolin 6-C-Arabinoside-4'-O-Rhamnoside	Flavones	C26H28O14	1	-	-	-	-	-	565.15	419.1	564.148	[M+H]+	C-glycoside	13.3172	5.34047
Zmhp002409	Isoluteolin-6,8-di-C-glucoside	Isoflavones	C27H30O16	3	-	-	-	-	-	611.16	491.12	610.153	[M+H]+	C-glycoside	19.0493	2.78261
Zbsp002894	Lucenin-2	Flavones	C27H30O16	1	29428-58-8	C10102	-	C10102	MetMap105	611.16	473.11	610.153	[M+H]+	C-glycoside	7.27102	2.77258
Wasdp03305	Derhamnosylmaysin 8-C-glucoside	Flavones	C27H28O15	2	-	-	-	-	-	593.15	497.11	592.143	[M+H]+	C-glycoside	9.62928	2.75258
