# Supplementary material for: Elevational Metabolic Reprogramming Optimizes Flavonoid Accumulation and Antioxidant Capacity in Chimonobambusa utilis Leaves
Source: Plants (Basel). 2026 Apr 22;15(9):1290. doi: 10.3390/plants15091290 (PMC13165436; doi:10.3390/plants15091290)
Supplement: Supplementary file 1 [file plants-15-01290-s001.zip › Supplementary Tables3.xlsx]

## Sheet: Sheet1
Index	Sub class	Compounds	Class	Formula	Level	CAS	cpd_ID	kegg_map	mw_cpd_ID	mw_map
Sasp003638	3	Orientin 2''-O-beta-L-arabinofuranoside*	Flavones	C26H28O15	1	-	-	-	-	-
PDP152672	8	Stachannin:Scutellarein 4'-methyl ether 7-O-glucuronide:Scutellarein 4'-methyl ether 7-glucoside*	Flavones	C22H22O11	1	35536-70-0	-	-	-	-
Zmgp004060	8	paratensein-7-O-glucoside	Isoflavones	C22H22O11	3	-	-	-	-	-
MWSslk013	8	Tectoridin	Isoflavones	C22H22O11	3	611-40-5	C10533	-	C10533	-
MWStz547	8	Yuanhuanin*	Flavones	C22H22O11	1	83133-14-6	-	-	-	-
Hmzp004605	8	Ladanetin-6-O-β-D-glucoside*	Flavones	C22H22O11	1	-	-	-	CM00894	MetMap110
Wasyqp4038	3	Luteolin 6-C-Arabinoside-4'-O-Rhamnoside	Flavones	C26H28O14	1	-	-	-	-	-
pma6218	3	O-MethylNaringenin-8-C-arabinoside	Flavanones	C21H22O9	3	-	-	-	-	-
Wasyqp4420	3	Apigenin-6-C-arabinoside-4'-O-Rhamnoside*	Flavones	C26H28O13	1	-	-	-	-	-
pmp000238	3	Luteolin-6-C-arabinoside-7-O-glucoside*	Flavones	C26H28O15	1	-	-	-	CM00172	MetMap105
Lmhp206353	3	Tricin-4'-O-glucoside*	Flavones	C23H24O12	1	-	-	-	CM00282	MetMap107
Wbtp003586	3	8-{[(2s,3r,4s,5s,6r)-4,5-dihydroxy-6-(hydroxymethyl)-3-{[(2s,3r,4r,5r,6s)-3,4,5-trihydroxy-6-methyloxan-2-yl]oxy}oxan-2-yl]oxy}-11-hydroxy-2h-[1,3]dioxolo[4,5-b]xanthen-10-one*	Other Flavonoids	C26H28O15	1	-	-	-	-	-
Wasyqp4334	3	Apigenin-6-C-arabinoside-4'-O-xyloside	Flavones	C25H26O13	1	-	-	-	-	-
Zbsp004479	3	Luteolin-8-C-arabinoside*	Flavones	C20H18O10	1	-	-	-	CM00158	MetMap105
Ladp004680	2	Cassiaoccidentalin B	Flavones	C27H28O14	3	-	-	-	-	-
Hmgp003641	7	Chrysoeriol-6-C-rhamnoside-7-O-rhamnoside	Flavones	C28H32O14	1	-	-	-	CM00234	MetMap106
PDP151945	7	Swertisin 4'-O-rhamnoside(Flavocummelin)	Flavones	C28H32O14	1	-	-	-	-	-
MWSHY0201	8	Kaempferitrin*	Flavonols	C27H30O14	3	482-38-2	C16981	-	C16981	MetMap114
Zbsp004060	2	Apigenin-6-C-xyloside-8-C-arabinoside*	Flavones	C25H26O13	1	-	-	-	-	-
Lmyp005932	8	Apigenin-6-C-fucoside	Flavones	C21H20O9	3	-	-	-	CM00658	MetMap104
PDP004316	8	Kaempferol 3-rhamnoside-(1->2)-rhamnoside*	Flavonols	C27H30O14	3	-	-	-	-	-
Wasyqp5417	8	Galangin-8-C-Rhamnoside	Flavones	C21H20O9	1	-	-	-	-	-
MWStz746	1	Apigenin-6-C-arabinoside-8-C-xyloside*	Flavones	C25H26O13	1	677021-30-6	-	-	-	-
mws0917	7	3,7-Di-O-methylquercetin	Flavonols	C17H14O7	3	61395	C01265	ko00944,ko01110	C01265	-
Smhp004476	3	Isovitexin-2''-O-xyloside	Flavones	C26H28O14	1	-	-	-	-	-
Hmgp003664	8	Apigenin-6-C-rhamnoside	Flavones	C21H20O9	1	-	-	-	CM00659	MetMap104
PD0248211	3	Mollupentin 2''-O-rhamnoside*	Flavones	C26H28O13	1	-	-	-	-	-
MWStz475	1	Apigenin-6,8-di-C-arabinoside	Flavones	C25H26O13	1	73140-47-3	-	-	-	-
Sasp006500	2	Mikanin 3-galactoside*	Flavones	C24H26O12	2	-	-	-	-	-
Sadp007307	3	Iristectorigenin A 7-O-gentiobioside	Isoflavones	C29H34O17	3	-	-	-	-	-
Rdp03651	8	Tricin-7-O-(4''-O-glucosyl)glucoside*	Flavones	C29H34O17	1	-	-	-	-	-
Hmpp003270	1	Luteolin-4'-O-glucoside*	Flavones	C21H20O11	1	6920-38-3	-	-	CM00160	MetMap105
Safp009165	1	Homobutein 4-glucoside	Chalcones	C22H24O10	2	-	-	-	-	-
Zbsp002894	8	Lucenin-2	Flavones	C27H30O16	1	29428-58-8	C10102	-	C10102	MetMap105
PDP196083	1	8-{[5-(1,2-dihydroxyethyl)-3,4-dihydroxyoxolan-2-yl]oxy}-5,7-dihydroxy-2-(4-hydroxyphenyl)chromen-4-one*	Flavones	C21H20O11	1	-	-	-	-	-
Xmyp005654	1	Kaempferol-4'-O-glucoside*	Flavonols	C21H20O11	1	52222-74-9	-	-	CM00461	MetMap114
pmn001716	2	Carthamone*	Chalcones	C21H20O11	1	86579-00-2	C08598	-	C08598	-
pmp000579	3	Diosmetin-7-O-galactoside*	Flavones	C22H22O11	1	-	-	-	CM00979	MetMap121
Lmcp003402	8	Tamarixetin-3-O-glucoside (Tamarixin)	Flavonols	C22H22O12	2	27542-39-8	-	-	-	-
Hmlp002975	4	Isorhamnetin-3-O-glucuronide-7-O-rhamnoside	Flavonols	C28H30O17	3	-	-	-	-	-
ZBN0215	2	Acacetin-6-C-glucoside	Flavones	C22H22O10	2	-	-	-	-	-
Lmwp003442	3	Amoenin*	Flavonols	C21H20O11	2	-	-	-	CM00463	MetMap114
HJAP011	8	Chrysoeriol-8-C-glucoside (Scoparin)*	Flavones	C22H22O11	1	301-16-6	-	-	CM00224	MetMap106
Zbsp003249	3	Orientin-6-C-arabinoside	Flavones	C26H28O15	1	-	-	-	CM00173	MetMap105
MWStz666	7	Vitexin -4''-O-glucoside*	Flavones	C27H30O15	1	178468-00-3	-	-	-	-
MWSslk146	7	4'-O-Glucosylvitexin	Flavones	C27H30O15	3	38950-94-6	-	-	-	-
ZBN0263	2	Tricin-4'-O-syringylglyceryl ether-7''-O-glucoside	Flavones	C34H38O17	2	-	-	-	-	-
PDP152830	1	Lethedoside C	Flavones	C24H26O12	1	221289-30-1	-	-	-	-
Lmnp003080	3	Hispidulin-8-C-(2''-O-xylosyl)xyloside	Flavones	C26H28O14	2	-	-	-	CM00913	MetMap110
pmp000013	1	Eupatilin-7-O-glucoside*	Flavones	C24H26O12	2	-	-	-	CM00964	MetMap121
Lcyp000673	7	Prudomestin	Flavonols	C17H14O7	3	3443-28-5	-	-	-	-
PDP011049	4	Vitexin 4''-O-rhamnoside	Flavones	C27H30O14	1	-	-	-	-	-
Zbzp003832	3	Isovitexin-8-O-xyloside	Flavones	C26H28O14	1	-	-	-	CM00675	MetMap104
mws0089	2	Kaempferol-7-O-glucoside*	Flavonols	C21H20O11	1	16290-07-6	-	-	CM00462	MetMap114
MWSN0062	2	Luteolin 7-O-beta-D-glucoside	Flavones	C21H20O11	1	1268798	C03951	ko00944	C03951	-
PDP002581	3	Isokaempferide 7-glucoside*	Flavonols	C22H22O11	1	13454-27-8	-	-	-	-
pme3227	4	Vitexin 2''-O-beta-L-rhamnoside*	Flavones	C27H30O14	1	64820-99-1	C12628	ko00944	C12628	MetMap104
MWSslk237	3	Homoplantaginin*	Flavones	C22H22O11	1	17680-84-1	C17762	-	C17762	MetMap110
WaYn005089	2	Neosakuranin	Chalcones	C22H24O10	2	31187-54-9	-	-	-	-
Lamp006750	4	3-[(3,4-dihydroxyphenyl)methylidene]-5,7-dihydroxy-6-methoxy-2h-1-benzopyran-4-one malonyl glucoside*	Other Flavonoids	C26H26O15	1	-	-	-	-	-
Waqkp03241	4	Tricin-7-O-arabinosyl(1→2)galacturonide	Flavones	C28H30O17	3	-	-	-	-	-
Wasdp04146	4	Tricin-5-O-(6''-O-malonyl)glucoside*	Flavones	C26H26O15	1	-	-	-	-	-
Wasdp04218	4	Tricin-7-O-(6''-O-malonyl)glucoside*	Flavones	C26H26O15	1	-	-	-	-	-
PD0209862	7	Chiirirhamnin	Flavonols	C27H30O15	1	195450-50-1	-	-	-	-
Ladp004569	4	portulacanone C malonyl glucoside	Other Flavonoids	C27H30O14	2	-	-	-	-	-
PDP236297	1	2-(4-hydroxy-3-methoxyphenyl)-3,5-dimethoxy-7-{[(2s,3r,4s,5s,6r)-3,4,5-trihydroxy-6-(hydroxymethyl)oxan-2-yl]oxy}chromen-4-one	Flavonols	C24H26O12	2	-	-	-	-	-
MWStz330	2	Carlinoside	Flavones	C26H28O15	1	59952-97-5	C10026	-	C10026	-
Lmnp202682	8	8-Methoxyapigenin-6-C-[Xylosyl-(1-2)]-glucoside	Flavones	C27H30O15	3	-	-	-	CM01091	MetMap120
Zmzp006857	4	Tricin-4'-O-[β-guaiacyl-(9''-O-acetyl)glycerol]ether*	Flavones	C29H28O12	1	-	-	-	CM00367	MetMap108
pmp000237	4	Apigenin-6-C-(2''-glucuronyl)xyloside	Flavones	C26H26O15	3	-	-	-	-	-
PDP177943	4	2-[4-(5,7-dihydroxy-4-oxo-4H-chromen-2-yl)-2,6-dimethoxyphenoxy]-3-hydroxy-3-(4-hydroxy-3-methoxyphenyl)propyl acetate*	Flavones	C29H28O12	1	-	-	-	-	-
Lmqn009304	7	Eucalyptin (5-Hydroxy-7,4'-dimethoxy-6,8-dimethylflavone)	Flavones	C19H18O5	3	3122-88-1	-	-	CM00943	MetMap121
PD0739617	1	Scutellarein 7,4'-Dimethyl Ether 6-Xylosyl-(1->2)-Glucoside*	Flavones	C28H32O15	2	-	-	-	-	-
Zmgp004436	4	Okanin-4'-(6''-O-acetyl)glucoside*	Chalcones	C23H24O13	1	-	-	-	-	-
Zbsp004862	4	Syringetin-3-O-glucoside*	Flavonols	C23H24O13	1	40039-49-4	-	-	-	-
HJAP056	8	Dihydroxy-dimethoxyflavone-7-O-glucoside*	Flavonols	C23H24O11	2	-	-	-	-	-
Zbzp003056	2	Isoorientin-7-O-glucoside*	Flavones	C27H30O16	1	-	-	-	CM00186	MetMap105
PDP142987	3	Isoscutellarein 8,4'-dimethyl-7-ether glucoside*	Flavones	C23H24O11	1	-	-	-	-	-
MWS20147	3	Luteolin-3'-O-glucoside	Flavones	C21H20O11	3	5154-41-6	-	-	CM00159	MetMap105
PDP151575	8	Scutellarein 7,4'-dimethyl ether 6-glucoside*	Flavones	C23H24O11	1	57498-69-8	-	-	-	-
Lajp005914	1	Odoratin glucosyl xyloside*	Flavones	C28H32O15	2	-	-	-	-	-
Hmhp005160	7	Rehderianin I*	Flavones	C17H14O7	3	90965-30-3	-	-	-	-
PDP151726	2	Morin 3,7,4'-trimethyl ether 2'-glucoside	Flavonols	C24H26O12	1	71827-11-7	-	-	-	-
pmp000120	8	Diosmetin-6-C-glucoside	Flavones	C22H22O11	1	15822-82-9	-	-	CM00978	MetMap121
PDP004301	2	Nevadensin 7-glucoside*	Flavones	C24H26O12	1	-	-	-	-	-
PDP000943	2	Quercetin-3'-O-(6''-O-acetyl)glucoside*	Flavonols	C24H26O12	1	-	-	-	-	-
Rdp05929	2	4'-(beta-D-glucopyranosyloxy)-5-hydroxy-3,3',7-trimethoxyflavone*	Flavonols	C24H26O12	1	-	-	-	-	-
MWStz490	3	Marein	Chalcones	C21H22O11	2	535-96-6	-	-	-	-
MWStz338	7	Quercetin 3,4'-dimethyl ether*	Flavonols	C17H14O7	3	33429-83-3	-	-	-	-
ZBN0237	4	Tricin-7-O-neohesperidoside*	Flavones	C29H34O16	1	53766-40-8	-	-	-	-
Zbjp003179	3	Orientin-7-O-arabinoside*	Flavones	C26H28O15	1	-	-	-	CM00174	MetMap105
Wasdp02778	2	Isoorientin 2''-O-glucoside*	Flavones	C27H30O16	1	55196-48-0	-	-	-	-
ZBN0238	4	Tricin-7-O-rutinoside*	Flavones	C29H34O16	1	-	-	-	-	-
Sasn005401	4	Dillenetin 3-rutinoside*	Flavones	C29H34O16	1	-	-	-	-	-
PDP002706	7	Dillenetin 3,7-diglucoside:Quercetin 3',4'-dimethyl ether 3,7-diglucoside:2-(3,4-Dimethoxyphenyl)-3,7-bis(beta-D-glucopyranosyloxy)-5-hydroxy-4H-1-benzopyran-4-one*	Flavonols	C29H34O17	1	141852-52-0	-	-	-	-
PDP002940	4	Isovitexin 7-O-rhamnoside*	Flavones	C27H30O14	1	-	-	-	-	-
Zbsp003407	4	Vicenin-2	Flavones	C27H30O15	1	23666-13-9	C10195	-	C10195	-
Zbsp004455	7	Tricin-5,7-O-diglucoside*	Flavones	C29H34O17	1	-	-	-	CM00311	MetMap107
Wbtp004798	8	8,11-dimethoxy-2h-[1,3]dioxolo[4,5-b]xanthen-10-one	Other Flavonoids	C16H12O6	1	-	-	-	-	-
Zmhp002409	8	Isoluteolin-6,8-di-C-glucoside	Isoflavones	C27H30O16	3	-	-	-	-	-
Lmsp004915	1	Cernuoside*	Aurones	C21H20O11	1	480-69-3	-	-	-	-
MWS20145	3	Eriodictyol-7-O-glucoside	Flavanones	C21H22O11	3	38965-51-4	-	-	-	-
Zbsp005056	3	Apigenin-6-C-arabinoside*	Flavones	C20H18O9	1	-	-	-	CM00667	MetMap104
Zbsp105239	2	Tricin-7-O-guaiacylglycerol-ether-4'-O-glucoside*	Flavones	C33H36O16	1	-	-	-	CM00332	MetMap107,MetMap108
HJAP024	7	Kaempferol-6,8-di-C-glucoside	Flavonols	C27H30O16	1	-	-	-	-	-
Lmnp002845	7	Hispidulin-8-C-glucoside*	Flavones	C22H22O11	1	-	-	-	CM00912	MetMap110
PDP002732	2	Oxyayanin B 6-glucoside	Flavonols	C24H26O13	2	71827-16-2	-	-	-	-
Lmsp004301	3	3',5,5',7-Tetrahydroxyflavanone-7-O-glucoside*	Flavanones	C21H22O11	3	-	-	-	-	-
Wasyqp4678	3	Galangin-8-C-Arabinoside*	Flavones	C20H18O9	1	-	-	-	-	-
Lamn006359	3	4'-demethyl-3,9-dihydroeucomin glucoside	Other Flavonoids	C22H24O10	2	-	-	-	-	-
Zbsp005239	2	Tricin-5-O-(guaiacylglycerol)ether-7-O-glucoside*	Flavones	C33H36O16	1	-	-	-	CM00331	MetMap107,MetMap108
pmb0681	3	Apigenin-8-C-Arabinoside*	Flavones	C20H18O9	1	-	-	-	CM00666	MetMap104
PDP002933	1	Orientin 4'-glucoside*	Flavones	C27H30O16	1	-	-	-	-	-
Lahp003997	7	Glucosyl-rhamnazin-3-O-β-D-glucoside*	Flavonols	C29H34O17	1	-	-	-	-	-
PDP002906	7	Isoswertiajaponin*	Flavones	C22H22O11	1	6980-41-2	-	-	-	-
MWStz355	8	Pratensein 7-O-glucopyranoside	Isoflavones	C22H22O11	3	36191-03-4	-	-	-	-
Lmjn007168	7	Quercetin-3,3'-dimethyl ether	Flavonols	C17H14O7	3	4382-17-6	-	-	-	-
Lmqp003887	3	Kaempferol-3-O-xylosyl(1→2)glucoside*	Flavonols	C26H28O15	3	-	-	-	-	-
Lajp006634	1	3',5'-dihydroxy-5,7,4'-trimethoxyflavone-3'-(6''-malonylglucoside)	Flavones	C27H28O15	2	-	-	-	CM01080	MetMap120
Rdp04754	8	tricin 7-O-[sinapoyl]-glucoside	Flavones	C34H34O16	1	-	-	-	-	-
MWStz539	8	Chrysoeriol-7-O-glucoside	Flavones	C22H22O11	1	19993-32-9	-	-	-	-
Zbsp004086	7	Apigenin-6-C-glucose-8-C-rhamnoside	Flavones	C27H30O14	1	-	-	-	CM00088	MetMap104
MWSHY0190	8	Diosmetin 7-O-rutinoside*	Flavones	C28H32O15	3	520-27-4	C10039	-	C10039	MetMap121
Waqkp03287	8	Chrysoeriol 7-O-Neohesperidoside*	Flavones	C28H32O15	3	-	-	-	-	-
Lmmn004625	8	Dihydrokaempferol-7-O-glucoside	Flavanonols	C21H22O11	2	-	-	-	-	-
Zmjp004852	8	5,6,3',4'-Tetrahydroxy-3,7-dimethoxyflavone-6-O-glucoside*	Flavonols	C23H24O13	1	64190-90-5	-	-	-	-
Lmzp002365	8	Hesperetin 7-O-glucoside*	Flavanones	C22H24O11	3	31712-49-9	C16422	ko00941	C16422	-
MWSHY0046	8	Isoquercitrin*	Flavonols	C21H20O12	2	482-35-9	C05623	ko00944,ko01100,ko01110	C05623	-
Lahp002857	7	Epicatechin-(4β→8)-epigallocatechin	Flavanols	C30H26O13	3	-	-	-	-	-
PDP002483	8	Isoetin 7-glucoside	Flavones	C21H20O12	2	-	-	-	-	-
Lmdp003286	8	Quercetin-3-O-alloside; Isohyperoside*	Flavonols	C21H20O12	2	35589-21-0	-	-	-	-
Zbnn005416	1	Eriodictyol-7-O-(6''-acetyl)glucoside	Flavanones	C23H24O12	1	-	-	-	-	-
Zbsp004714	3	Apigenin-7-O-(2''-glucosyl)arabinoside*	Flavones	C26H28O14	3	-	-	-	CM00672	MetMap104
Lmlp002990	4	Isosaponarin(Isovitexin-4'-O-glucoside)	Flavones	C27H30O15	3	19416-87-6	-	-	CM00091	MetMap104
Zbsp004858	4	Tricin-5-O-(6'-O-malonyl)glucoside	Flavones	C26H26O15	2	-	-	-	CM00301	MetMap107
Zbsp003798	4	Vitexin 2''-O-beta-D-glucoside	Flavones	C27H30O15	1	61360-94-9	C04024	ko00944	C04024	MetMap104
pmp000127	7	Chrysoeriol-6,8-di-C-glucoside	Flavones	C28H32O16	1	-	-	-	CM00237	MetMap106
Saln005192	1	({6-[2-(3,4-dihydroxyphenyl)-5-hydroxy-7-methoxy-4-oxo-4H-chromen-8-yl]-3,4,5-trihydroxyoxan-2-yl}methoxy)sulfonic acid	Flavones	C22H22O14S	2	-	-	-	-	-
pme1398	8	Delphinidin 3-O-glucoside	Anthocyanidins	C21H21O12+	3	50986-17-9	C12138	ko00942,ko01110	C12138	-
mws1299	3	Orientin*	Flavones	C21H20O11	1	28608-75-5	C10114	-	C10114	MetMap105
Zbnn005420	1	Eriodictyol-7-O-(6''-malonyl)glucoside	Flavanones	C24H24O14	1	-	-	-	-	-
Lmhn004976	8	Aracarpene 2*	Isoflavones	C16H12O6	3	-	-	-	-	-
MWSHY0016	3	Isoorientin*	Flavones	C21H20O11	1	4261-42-1	C01821	-	C01821	-
MWSHY0183	7	Spinosin	Flavones	C28H32O15	3	72063-39-9	C17834	-	C17834	-
Lmhn005110	8	Aracarpene 1	Isoflavones	C16H12O6	3	1261245-78-6	-	-	-	-
Zmhn003257	8	5,7,2'-Trihydroxy-8-methoxyflavone*	Flavones	C16H12O6	3	80713-32-2	-	-	CM01065	MetMap120
PDP065806	8	Isoquercetrin	Flavonols	C21H20O12	2	-	-	-	-	-
MWSN0021	8	Tectorigenin*	Isoflavones	C16H12O6	3	548-77-6	C10534	-	C10534	-
Wbtn007469	8	Protogenkwanone*	Other Flavonoids	C16H12O6	3	-	-	-	-	-
Zbhn006453	8	Pedalitin*	Flavones	C16H12O7	3	22384-63-0	C10119	-	C10119	MetMap110
Lmhp003658	1	Monohydroxy-trimethoxyflavone-O-(6''-malonyl)glucoside	Flavones	C27H28O14	2	-	-	-	-	-
Wbtn007183	8	methyl 4,8-dihydroxy-6-methoxy-9-oxo-9H-xanthene-3-carboxylate*	Other Flavonoids	C16H12O7	3	-	-	-	-	-
Lmlp005236	8	Dihydrokaempferol-3-O-glucoside*	Flavanonols	C21H22O11	3	31049-08-8	-	-	CM00464	MetMap114
ZBN0232	8	Chrysoeriol-7-O-rutinoside	Flavones	C28H32O15	3	-	-	-	-	-
Lajp006434	7	3',5'-dihydroxy-5,7,4'-trimethoxyflavone-3'-glucoside*	Flavones	C24H26O12	1	-	-	-	CM01079	MetMap120
MWStz421	1	Ternatumoside II	Flavonols	C27H30O15	3	1473419-87-2	-	-	-	-
mws0058	8	Diosmetin*	Flavones	C16H12O6	3	520-34-3	C10038	-	C10038	MetMap105,MetMap121
mws1519	8	Eriocitrin	Flavanones	C27H32O15	2	13463-28-0	C09732	-	C09732	-
pmp000172	1	5,2'-Dihydroxy-7,8-dimethoxyflavone glucoside*	Flavones	C23H24O11	2	-	-	-	CM01085	MetMap120
Lcfn087781	1	Okanin4'-(6''-acetylglucoside)	Chalcones	C23H24O12	1	-	-	-	-	-
MWStz394	3	Homoeriodictyol 7-O-glucoside*	Flavanones	C22H24O11	3	14982-11-7	-	-	-	-
ZBN0201	7	Quercetin-3,7-Di-O-rhamnoside	Flavonols	C27H30O15	1	28638-13-3	-	-	-	-
ZBN0261	8	Tricin-7-O-(2''-Sinapoyl)glucoside	Flavones	C34H34O16	2	-	-	-	-	-
Wasdp03305	8	Derhamnosylmaysin 8-C-glucoside	Flavones	C27H28O15	2	-	-	-	-	-
pme0321	8	Kaempferol-7-O-rhamnoside	Flavonols	C21H20O10	2	20196-89-8	-	-	CM00460	MetMap114
HJAP026	8	Chrysoeriol-6-C-glucoside-4'-O-glucoside*	Flavones	C28H32O16	1	-	-	-	CM00238	MetMap106
PDP035870	8	5,7-Dihydroxy-2-[4-hydroxy-2-[3,4,5-trihydroxy-6-[[3,4,5-trihydroxy-6-(hydroxymethyl)oxan-2-yl]oxymethyl]oxan-2-yl]oxyphenyl]chromen-4-one*	Flavones	C27H30O16	1	-	-	-	-	-
Zmpn002440	3	Eriodictyol chalcone	Chalcones	C15H12O6	2	73692-51-0	C15525	ko00941,ko01100,ko01110	C15525	-
Wbtn006810	3	6,7-dihydroxy-1,3-dimethoxyxanthen-9-one	Other Flavonoids	C15H12O6	1	-	-	-	-	-
PDP234757	1	5-hydroxy-8-methoxy-2-(2-methoxyphenyl)-7-{[(2s,3r,4s,5s,6r)-3,4,5-trihydroxy-6-(hydroxymethyl)oxan-2-yl]oxy}chromen-4-one*	Flavonols	C23H24O11	2	-	-	-	-	-
Zmcp002924	8	Cyanidin 3-O-sophoroside	Anthocyanidins	C27H31O16+	3	38820-68-7	C16306	ko00942	C16306	-
Lmyp005161	4	Carambolaflavone	Flavones	C27H30O13	1	-	-	-	-	-
PD0201535	3	Molludistin 2''-O-rhamnoside	Flavones	C27H30O13	2	-	-	-	-	-
MWStz387	8	Kaempferol-3-O-sambubioside*	Flavonols	C26H28O15	3	27661-51-4	-	-	-	-
PD0061516	8	Molludistin 2''-O-glucoside	Flavones	C27H30O14	1	-	-	-	-	-
Lcfn086739	2	Plantaginin	Flavones	C21H20O11	3	26046-94-6	C17056	-	C17056	-
PDP152824	6	5,2',6'-Trihydroxy-6,7-dimethoxyflavone 2'-glucoside:2-[2-(beta-D-Glucopyranosyloxy)-6-hydroxyphenyl]-5-hydroxy-6,7-dimethoxy-4H-1-benzopyran-4-one*	Flavones	C23H24O12	1	168293-27-4	-	-	-	-
MWSslk136	8	Pectolinarin	Flavones	C29H34O15	3	28978-02-1	-	-	CM00900	MetMap110
Safp004078	4	6,8-Di-C-glucopyranosylnaringenin	Flavones	C27H32O15	2	-	-	-	-	-
Lajp005875	8	Odoratin rutinoside	Flavones	C29H34O15	3	-	-	-	-	-
Hahp004959	5	Sesuvioside C*	Flavonols	C29H34O17	1	-	-	-	-	-
MWSHY0069	8	Hispidulin*	Flavones	C16H12O6	1	1447-88-7	C10058	-	C10058	MetMap110
Zmhp003514	8	6,7,8-Tetrahydroxy-5-methoxyflavone*	Flavones	C16H12O6	1	-	-	-	CM01057	MetMap120
Lahp004712	1	Rhamnosyl-Rhamnazin-3-O-β-D-glucoside	Flavonols	C29H34O16	1	-	-	-	-	-
Hmpp002612	7	Luteolin-7-O-gentiobioside	Flavones	C27H30O16	3	-	-	-	CM00180	MetMap105
MWSHC20110	8	8-Methoxyapigenin*	Flavones	C16H12O6	1	57096-02-3	-	-	CM00664	MetMap104,MetMap120
Rfp03312	8	Aureusidin 4,6-diglucoside*	Aurones	C27H30O16	1	-	-	-	-	-
mws0919	3	Afzelin	Flavonols	C21H20O10	2	482-39-3	C16911	ko00944	C16911	MetMap114
Rdp04238	3	Apigenin 7-apiosyl-glucoside	Flavones	C26H28O14	1	-	-	-	-	-
Wagp004812	4	Salvigenin 5-O-glucoside	Flavones	C24H26O11	3	-	-	-	CM00987	MetMap121
Wasdp04410	1	Tricin-7-O-Rhamnoside	Flavones	C23H24O11	3	-	-	-	-	-
Hmgp001758	8	Patuletin 3-O-beta-gentiobioside	Flavonols	C28H32O18	3	101021-28-7	-	-	-	-
Lmpp003719	4	Peonidin-3-O-(6''-O-caffeoyl)glucoside	Anthocyanidins	C31H29O14+	3	-	-	-	-	-
Laxp004783	1	Abrusin	Flavones	C23H24O11	3	-	-	-	-	-
pmn001583	6	Quercetin-3-O-robinobioside	Flavonols	C27H30O16	3	52525-35-6	-	-	-	-
Wamxn05195	2	Genistein 4'-O-Glucuronide	Isoflavones	C21H18O11	3	-	-	-	-	-
PDP004019	8	Dalspinin 7-O-galactoside	Isoflavones	C23H22O12	3	-	-	-	-	-
mws0036	8	Hesperidin	Flavanones	C28H34O15	3	520-26-3	C09755	-	C09755	-
pmp000240	8	Apigenin-6-C-(2''-glucuronyl)glucoside	Flavones	C27H28O16	2	-	-	-	CM00099	MetMap104
ZBN0222	4	Syringetin-7-O-glucoside*	Flavonols	C23H24O13	1	-	-	-	-	-
Zbsp004301	6	Quercetin-7-O-rutinoside*	Flavonols	C27H30O16	2	147714-62-3	-	-	-	-
Lmjp002461	6	Quercetin-3-O-neohesperidoside*	Flavonols	C27H30O16	2	29662-79-1	-	-	-	-
MWStz602	8	Quercetagetin-7-O-glucoside(Quercetagitrin)*	Flavonols	C21H20O13	3	548-75-4	-	-	-	-
Lacn004858	6	Phellavin	Flavanonols	C26H32O12	2	-	-	-	-	-
Lmlp006175	2	Phlorizin chalcone	Chalcones	C21H22O10	3	4547-85-7	C16406	ko00941	C16406	-
Wbtn004861	3	1,8-dihydroxy-2,6-dimethoxy-5-{[(2s,3r,4s,5s,6r)-3,4,5-trihydroxy-6-(hydroxymethyl)oxan-2-yl]oxy}xanthen-9-one	Other Flavonoids	C21H22O12	2	-	-	-	-	-
MWStz718	4	Limocitrin-3-O-glucoside*	Flavonols	C23H24O13	1	38836-51-0	-	-	-	-
Lmsp004166	6	Quercetin-3-O-glucoside-7-O-rhamnoside*	Flavonols	C27H30O16	2	-	-	-	-	-
Zblp002068	8	Cyanidin 3-O-glucoside	Anthocyanidins	C21H21O11+	3	47705-70-4	C08604	ko00942,ko01110	C08604	-
pmp000593	6	Luteolin-7-O-rutinoside*	Flavones	C27H30O15	3	3563-98-2	-	-	CM00176	MetMap105
Rdp04590	3	3-(3,4-Dihydroxyphenyl)-1-(3,4,5-trihydroxyphenyl)prop-2-en-1-one	Chalcones	C15H12O6	2	-	-	-	-	-
Zbnn006442	3	Eriodictyol	Flavanones	C15H12O6	1	552-58-9	C05631	ko00941,ko01100,ko01110	C05631	-
Lmpp003662	6	Delphinidin 3-(6-p-coumaroyl)glucoside	Anthocyanidins	C30H27O14+	3	-	C16370	ko00942	C16370	-
Sadp004710	2	3,4,5,2',4',6'-Hexahydroxychalcone 2'-glucoside	Chalcones	C21H22O12	1	-	-	-	-	-
Lmtp003948	8	3',5',5,7-Tetrahydroxy-4'-methoxyflavanone-3'-O-glucoside	Flavanones	C22H24O12	3	-	-	-	-	-
Wbtn005071	3	2,5-dihydroxy-1,6-dimethoxy-8-{[(2s,3r,4s,5s,6r)-3,4,5-trihydroxy-6-(hydroxymethyl)oxan-2-yl]oxy}xanthen-9-one	Other Flavonoids	C21H22O12	2	-	-	-	-	-
HJAP010	2	Luteolin-6,8-di-C-arabinoside	Flavones	C25H26O14	1	-	-	-	CM00167	MetMap105
Lmmp001947	8	Gossypetin-3-O-glucoside*	Flavonols	C21H20O13	3	-	-	-	-	-
Lmmp003091	6	Multinoside A	Flavonols	C27H30O16	2	59262-54-3	C17563	-	C17563	-
Wtmn002164	4	3,4-dimethoxy-2-[(3,4,5-trihydroxy-6-{[(3,4,5-trihydroxy-6-methyloxan-2-yl)oxy]methyl}oxan-2-yl)oxy]xanthen-9-one	Other Flavonoids	C27H32O14	2	-	-	-	-	-
Wbtn004512	3	1,8-dihydroxy-4,5-dimethoxy-3-{[(2s,3r,4s,5s,6r)-3,4,5-trihydroxy-6-(hydroxymethyl)oxan-2-yl]oxy}xanthen-9-one	Other Flavonoids	C21H22O12	2	-	-	-	-	-
MWSslk148	6	Rutin Trihydrate	Flavonols	C27H36O19	2	207671-50-9	-	-	-	-
PD0131880	8	evolvuside B	Flavones	C21H20O11	2	-	-	-	-	-
Hmcp001618	3	Quercetin 3-(2G-xylosylrutinoside)	Flavonols	C32H38O20	3	129235-39-8	C10175	ko00944	C10175	-
mws0059	6	Rutin	Flavonols	C27H30O16	2	153-18-4	C05625	ko00944,ko01100,ko01110	C05625	-
Zmxp004480	7	Chrysoeriol-7-O-gentiobioside	Flavones	C28H32O16	1	-	-	-	CM00242	MetMap106
Lacn005311	5	Phellatin	Flavonols	C26H30O12	3	-	-	-	-	-
MWSHY0147	7	Daidzein	Isoflavones	C15H10O4	3	486-66-8	C10208	ko00943,ko01100,ko01110	C10208	-
MWSprf050	6	Methyl hesperidin	Flavanones	C29H36O15	3	11013-97-1	C17393	-	C17393	-
Labp005057	4	Limocitrin malonyl glucoside	Flavonols	C26H26O16	3	-	-	-	-	-
Lmdp006479	7	5,6,4'-Trihydroxy-7,3'-dimethoxyflavone	Flavones	C17H14O7	1	-	-	-	-	-
MWStz442	7	Cirsiliol	Flavones	C17H14O7	3	34334-69-5	C10033	-	C10033	-
PDP191874	3	3-(2,4-dihydroxyphenyl)-1-(3,4,5-trihydroxyphenyl)prop-2-en-1-one	Chalcones	C15H12O6	1	-	-	-	-	-
Lmgp004152	3	Diosmetin-8-C-(2''-O-arabinosyl)glucoside	Flavones	C27H30O15	3	-	-	-	CM00982	MetMap121
Layp006138	1	5-Hydroxy-3',4',7-trimethoxyflavone glucoside	Flavones	C24H26O11	3	-	-	-	-	-
PDP102395	2	Fisetin 8-C-glucoside	Flavonols	C21H20O11	2	108335-27-9	-	-	-	-
Rfn03372	5	Vitexin 7-glucoside	Flavones	C27H30O15	1	-	-	-	-	-
Lmnp002741	4	Genkwanin-6-C-(2''-O-apiosyl)glucoside	Flavones	C27H30O14	3	-	-	-	CM00906	MetMap110,MetMap120
Hmcp001858	3	Kaempferol-3-O-arabinoside-7-O-rhamnoside	Flavonols	C26H28O14	3	-	-	-	CM00480	MetMap114
PDP055748	5	Spinacetin 3-rutinoside*	Flavonols	C29H34O17	1	-	-	-	-	-
Lmfp003594	5	Quercetin-3-O-(2''-O-galloyl)galactoside	Flavonols	C28H24O16	3	53209-27-1	-	-	-	-
Zbsp007500	7	Tricin-4'-O-Guaicylglycerol	Flavones	C28H28O11	3	-	-	-	CM00294	MetMap108
Lamn006238	3	3,9-dihydroeucomnalin glucoside*	Other Flavonoids	C23H26O11	2	-	-	-	-	-
Hmcp001628	7	Limocitrin-3,7-di-O-glucoside*	Flavonols	C29H34O18	1	-	-	-	-	-
MWSslk232	3	Complanatuside	Flavonols	C28H32O16	3	116183-66-5	-	-	-	-
Zbnp004589	5	Limocitrin 7-neohesperidoside*	Flavonols	C29H34O17	1	-	-	-	-	-
MWSHY0135	6	Isorhamnetin-3-O-rutinoside; Narcissoside; Narcissin*	Flavonols	C28H32O16	1	604-80-8	-	-	-	-
Lmyn006922	2	Sakuranin	Flavanones	C22H24O10	2	529-39-5	C17391	-	C17391	-
Lmsp004721	6	Tamarixetin-3-O-glucoside-7-O-rhamnoside*	Flavonols	C28H32O16	1	-	-	-	-	-
Lagp004342	3	Oxyayanin A glucoside*	Flavones	C24H26O13	2	-	-	-	-	-
MWSHY0019	8	Neohesperidin	Flavanones	C28H34O15	3	13241-33-3	C09806	ko00941	C09806	-
mws1066	8	Narirutin*	Flavanones	C27H32O14	3	14259-46-2	C09793	-	C09793	-
Zblp004717	6	3'-methoxyquercetin-3-O-L-rhamnosyl(1→2)-glucopyranoside*	Flavonols	C28H32O16	1	-	-	-	-	-
Wtmn009649	7	5-hydroxy-7,9,10-trimethoxy-2,2-dimethyl-1,11-dioxatetracen-6-one	Other Flavonoids	C21H20O7	2	-	-	-	-	-
Labp005025	6	5-O-Malonylisosakuranin	Flavanones	C25H26O13	3	-	-	-	-	-
mws0046	8	Naringin*	Flavanones	C27H32O14	3	10236-47-2	C09789	ko00941,ko01100	C09789	-
Lmdp004892	6	Kaempferol-3-O-(6''-malonyl)galactoside*	Flavonols	C24H22O14	1	-	-	-	-	-
PDP151785	4	Tomentin 6,4'-diglucoside	Flavonols	C29H34O18	1	64190-91-6	-	-	-	-
MWStz571	8	Nepetin (5,7,3',4'-Tetrahydroxy-6-methoxyflavone)*	Flavones	C16H12O7	3	520-11-6	-	-	-	-
pmf0472	8	Apigenin 7-O-[beta-D-apiosyl-(1->2)-beta-D-glucoside]*	Flavones	C26H28O14	3	26544-34-3	C04858	ko00944	C04858	-
Wbtp006564	8	4,8,10-trihydroxy-2-methoxy-1h,2h-furo[3,2-a]xanthen-11-one*	Other Flavonoids	C16H12O7	3	-	-	-	-	-
Safn006298	4	Myricetin 7,4'-dimethyl ether 3-galactoside	Flavonols	C23H24O13	2	-	-	-	-	-
MWStz388	5	Syringetin-3-O-rutinoside	Flavonols	C29H34O17	1	53430-50-5	-	-	-	-
MWSHY0040	8	Oroxin A	Flavones	C21H20O10	3	57396-78-8	-	-	CM00898	MetMap110
Cmyp005583	8	Wushanicariin	Flavonols	C27H30O11	3	115516-53-5	-	-	-	-
Lazn002843	7	Chrysoeriol triglucoside	Flavones	C34H42O21	3	-	-	-	-	-
Lazp003122	3	Chrysoeriol xylosyl glucoside	Flavones	C27H30O15	3	-	-	-	CM00235	MetMap106
PDP001553	6	kaempferol 3-O-(2''-O-malonyl)glucoside*	Flavonols	C24H22O14	1	-	-	-	-	-
ZBN0249	8	Tricin-7-O-(2''-feruloyl)glucoside	Flavones	C33H32O15	2	-	-	-	-	-
Lmsp003252	3	Isorhamnetin-3-O-sophoroside	Flavonols	C28H32O17	3	-	-	-	-	-
Hmcp002298	4	Limocitrin-3-O-arabinoside	Flavonols	C22H22O12	3	-	-	-	-	-
Wasdp03092	4	Isoscoparin 2''-O-glucoside*	Flavones	C28H32O16	1	97605-25-9	-	-	-	-
pmb0613	7	Apigenin-6,8-di-C-glucoside-4'-O-glucoside	Flavones	C33H40O20	2	-	-	-	CM00121	MetMap104
Yyyn008289	8	5,3'-Dihydroxy-7,4'-Dimethoxyflavone	Flavones	C17H14O6	2	32174-62-2	-	-	CM01111	MetMap120
MWSHY0064	6	Isorhamnetin-3-O-neohesperidoside*	Flavonols	C28H32O16	1	55033-90-4	-	-	-	-
Zmgp005070	8	Centaurein*	Flavonols	C24H26O13	2	35595-03-0	-	-	-	-
Zbsp005652	6	Tricin-4'-O-syringylglyceryl ether-5-O-glucoside*	Flavones	C34H38O17	1	-	-	-	CM00337	MetMap107,MetMap108
Zmhp005586	8	Herbacetin-7-O-(3''-glucosyl)rhamnoside; Rhodiosin	Flavonols	C27H30O16	2	86831-54-1	-	-	-	-
Zbsp005819	6	Tricin-4'-O-syringylglyceryl ether-7-O-glucoside*	Flavones	C34H38O17	1	-	-	-	CM00339	MetMap107,MetMap108
Zbzp004346	8	cya-suc-glu	Anthocyanidins	C25H25O14+	3	-	-	-	-	-
pmb0628	2	Eriodictyol-8-C-glucoside-4'-O-glucoside	Flavanones	C27H32O16	3	-	-	-	-	-
Sasn002878	5	Methylgrandifloroside	Chalcones	C26H32O13	1	-	-	-	-	-
MWSHY0169	7	4',5,7-Trihydroxy-3',6-dimethoxyflavone (Jaceosidin)	Flavones	C17H14O7	3	18085-97-7	-	-	CM00935	MetMap121
PDP133784	3	Spicataside	Biflavones	C36H30O15	2	-	-	-	-	-
MWSHY0093	7	Ligustroflavone(Nuezhenoside)	Flavones	C33H40O18	3	260413-62-5	-	-	CM00888	MetMap110
Lacn007285	3	6'''-O-AcetylAmurensin	Flavonols	C28H30O12	2	-	-	-	-	-
Saln004222	6	Luteolin 7-(6''-acetylglucoside)*	Flavones	C23H22O12	2	-	-	-	-	-
Zbnn005489	4	Limocitrin-7-O-(6''-Acetyl)glucoside	Flavonols	C25H26O14	1	-	-	-	-	-
Zbsp003098	7	Tricin-5-O-glucoside-7-O-(2''-O-glucosyl)glucoside	Flavones	C35H44O22	3	-	-	-	CM00351	MetMap107
pmb0739	1	Tricin-4'-O-(syringyl alcohol)ether-7-O-glucoside	Flavones	C32H34O15	2	-	-	-	CM00315	MetMap107,MetMap108
Zblp006606	7	4-Hydroxy-2-methoxydihydrochalcone	Chalcones	C16H16O3	3	-	-	-	-	-
HJN091	2	Prunetin-4'-O-glucoside(Prunitrin)*	Isoflavones	C22H22O10	3	154-36-9	-	-	-	-
pma0791	1	Naringenin-7-O-(6''-malonyl)glucoside	Flavanones	C24H24O13	3	-	-	-	-	-
Lmmn003398	6	Kaempferol-3-O-(6''-O-acetyl)glucoside	Flavonols	C23H22O12	2	-	-	-	-	-
MWSN0165	6	Apigenin-7-O-rutinoside (Isorhoifolin)	Flavones	C27H30O14	1	552-57-8	-	-	-	-
Lmsp004670	6	Kaempferol-3-O-glucoside-7-O-rhamnoside*	Flavonols	C27H30O15	3	2392-95-2	-	-	CM00487	MetMap114
Zmxp003107	4	Luteolin-7,3'-di-O-glucoside	Flavones	C27H30O16	3	52187-80-1	-	-	CM00181	MetMap105
Zbqn006065	8	Datiscetin	Flavonols	C15H10O6	2	480-15-9	C10036	-	C10036	-
mws0787	8	Icariin	Flavones	C33H40O15	3	489-32-7	C17555	-	C17555	-
Zbsp003971	4	Chrysoeriol-6-C-glucoside-7-O-glucoside	Flavones	C28H32O16	1	-	-	-	CM00240	MetMap106
PDP261309	7	7-Hydroxy-3,5,8-trimethoxy-3',4'-methylenedioxyflavone-7-glucoside	Flavones	C25H26O13	2	-	-	-	-	-
Lmgp004731	1	Genistein-7-O-galactoside*	Isoflavones	C21H20O10	3	-	-	-	-	-
Lmnp003184	8	Cirsimaritin-8-C-glucoside	Flavones	C23H24O11	3	-	-	-	CM00902	MetMap110
Lajp005546	5	Afrormosin-glucosyl xyloside	Isoflavones	C28H32O14	3	-	-	-	-	-
ZBN0303	6	Kaempferol-3-O-(2''-O-acetyl)glucoside*	Flavonols	C23H22O12	2	-	-	-	-	-
Lmfp003891	3	Apigenin-8-C-(2''-feruloyl)glucoside	Flavones	C31H28O13	3	-	-	-	-	-
Lmmp003817	6	Kaempferol-3-O-(6''-malonyl)glucoside*	Flavonols	C24H22O14	1	81149-02-2	-	-	-	-
ZBN0141	8	Kaempferol-3-O-arabinoside (Juglanin)	Flavonols	C20H18O10	2	5041-67-8	-	-	-	-
mws0049	2	(+)-Gallocatechin	Flavanols	C15H14O7	3	970-73-0	C12127	ko00941,ko01110	C12127	-
pmb0578	3	Luteolin-7-O-(6''-sinapoyl)glucoside	Flavones	C32H30O15	1	-	-	-	CM00201	MetMap105
Zbtp004722	4	Mearnsetin	Flavonols	C16H12O8	3	16805-10-0	-	-	-	-
Wasyqn5239	1	Luteolin 7-(2-sulfoglucoside)	Flavones	C21H20O14S	2	207683-70-3	-	-	-	-
mws4108	7	1-Methoxyphaseollin	Isoflavones	C21H20O5	3	157226-48-7	-	-	-	-
Hmjp003008	2	Luteolin-7-O-glucuronide-5-O-rhamnoside	Flavones	C27H28O16	3	-	-	-	CM00179	MetMap105
Lasp002993	7	Isobavachalcone glucoside	Chalcones	C26H30O9	3	-	-	-	-	-
Hajp003546	1	catechin-3-O-α-L-rhamnopyranoside	Flavanols	C21H24O10	3	103630-03-1	-	-	-	-
MWStz430	4	Apigenin 7,4'-diglucoside	Flavones	C27H30O15	3	31737-50-5	-	-	-	-
mws0061	6	Hyperin	Flavonols	C21H20O12	2	482-36-0	C10073	-	C10073	-
PDP106482	4	Apigenin 5-O-(3''-rhamnosyl)glucoside	Flavones	C27H30O14	1	-	-	-	-	-
PDN178609	8	3,6,7-trihydroxy-8-methoxy-2-phenyl-4H-chromen-4-one	Flavones	C16H12O6	2	-	-	-	-	-
MWStz356	6	Apigenin 7-(6''-malonylglucoside)	Flavones	C24H22O13	3	86546-87-4	C10020	-	C10020	-
HJN051	6	Tamarixetin-3-O-rutinoside	Flavonols	C28H32O16	1	-	-	-	-	-
ZBN0226	5	Tricin-7-O-(6''-O-acetyl)glucoside	Flavones	C25H26O13	2	-	-	-	-	-
Lmgp004305	4	5,7,4'-Trihydroxy-6,8-dimethoxyisoflavone-7-O-galactoside-glucose-rhamnose	Isoflavones	C35H44O21	3	-	-	-	-	-
mws1474	2	3',4',5'-O-Trimethyltricetin	Flavones	C18H16O7	3	18103-42-9	C19807	-	C19807	MetMap121
Waqkn03361	7	Vitexin-7-O-rutinoside	Flavones	C33H40O19	3	-	-	-	-	-
mws1179	3	Naringenin 7-O-beta-D-glucoside	Flavanones	C21H22O10	3	529-55-5	C09099	ko00941,ko01100	C09099	-
Zbsp005341	8	Tricin-5-O-glucoside-7-O-(2''-Sinapoyl)glucoside*	Flavones	C40H44O21	3	-	-	-	CM00361	MetMap107
pmp000239	7	Luteolin-6-C-(2''-glucuronyl)xyloside	Flavones	C26H26O16	3	-	-	-	CM00175	MetMap105
ZBN0217	5	Isoscoparine	Flavones	C22H22O11	2	20013-23-4	C05990	-	C05990	-
pme0088	8	Luteolin	Flavones	C15H10O6	2	491-70-3	C01514	ko00941,ko00944,ko01100,ko01110	C01514	-
Lmpn006208	4	8-Methoxykaempferol-7-O-rhamnoside	Flavonols	C22H22O11	3	-	-	-	CM00468	MetMap114
ZBN0180	8	Kaempferol-3-O-(4''-O-acetyl)rhamnoside	Flavonols	C23H22O11	2	-	-	-	-	-
Lazp004009	7	Chrysoeriol triacetyl glucoside	Flavones	C28H28O14	3	-	-	-	CM00233	MetMap106
Lmyp003837	7	Isovitexin-7-O-glucoside-2''-O-rhamnoside	Flavones	C33H40O19	3	-	-	-	CM00116	MetMap104
mws1172	2	Trifolirhizin*	Isoflavones	C22H22O10	3	6807-83-6	C10538	ko00943	C10538	-
mws2627	8	Tamarixetin	Flavonols	C16H12O7	3	603-61-2	C10188	-	C10188	-
Lmqp007331	1	Kaempferol-3-O-(3''-O-p-Coumaroyl)rhamnoside	Flavonols	C30H26O12	3	-	-	-	CM00481	MetMap114
HJN087	4	Naringenin-4'-O-glucoside	Flavanones	C21H22O10	3	-	-	-	-	-
Safn002792	7	Kaempferol-3-O-Gentiobioside-7-O-Rhamnoside	Flavonols	C33H40O20	2	-	-	-	-	-
pmn001418	1	Cinchonain Id*	Flavanols	C24H20O9	3	85022-67-9	-	-	-	-
Zbsp005991	7	Tricin-4'-O-(β-guaiacylglycerol)ether-7-O-(6''-acetyl)glucoside*	Flavones	C35H38O17	1	-	-	-	CM00342	MetMap107,MetMap108
ZBN0235	4	Chrysoeriol-7-O-(2''-O-glucuronyl)glucoside	Flavones	C28H30O17	3	-	-	-	-	-
PD1036616	6	Norartocarpetin-2'-O-(3'''-O-rhamnosyl)rutinoside	Flavones	C33H40O19	1	-	-	-	-	-
ZBN0135	4	Syringetin-3-O-(6''-Acetyl)glucoside	Flavonols	C25H26O14	2	-	-	-	-	-
Lmyp006951	7	5,8,4'-Trihydroxy-6,7-dimethoxyflavone	Flavones	C17H14O7	2	98755-25-0	-	-	CM00945	MetMap121
mws1033	3	Homoeriodictyol	Flavanones	C16H14O6	3	446-71-9	C09756	ko00941	C09756	-
Lmnp002919	4	Cirsimaritin-8-C-[Xylosyl-(1-2)]-glucoside*	Flavones	C28H32O15	3	-	-	-	CM00903	MetMap110
Wasdn06897	7	Tricin-5-O-sulfate	Flavones	C17H14O10S	3	-	-	-	-	-
Lmnp302744	4	5,3',4'-Trihydroxy-7,8-dimethoxyflavone-6-C-[apiosyl-(1-2)]-glucoside	Flavones	C28H32O16	3	-	-	-	CM01086	MetMap120
Lmlp007435	6	Isosalipurposide-6''-O-p-coumaric acid	Chalcones	C30H28O12	3	-	-	-	-	-
Lacn006274	8	Acetyl Phellatin	Flavonols	C28H32O13	3	-	-	-	-	-
Wbtn005631	4	1,3,7-trihydroxy-2-[3,4,5-trihydroxy-6-(hydroxymethyl)oxan-2-yl]xanthen-9-one	Other Flavonoids	C19H18O10	3	-	-	-	-	-
Hmhp005846	2	Tenaxin I*	Flavones	C18H16O7	3	86926-52-5	-	-	-	-
Lmmp002143	1	Gossypetin-3-O-(6''-malonyl)glucoside	Flavonols	C24H22O16	3	-	-	-	-	-
ZBN0093	3	Kaempferol 3-sophorotrioside*	Flavonols	C33H40O21	2	80714-53-0	C12635	ko00944,ko01110	C12635	-
pmp000401	6	Licorice glycoside C2	Flavanones	C36H38O16	3	202657-55-4	-	-	-	-
MWSHY0049	8	Hesperetin	Flavanones	C16H14O6	3	520-33-2	C01709	ko00941	C01709	-
pme0376	8	Naringenin	Flavanones	C15H12O5	3	480-41-1	C00509	ko00941,ko00943,ko01100,ko01110	C00509	-
mws0038	3	5,4'-Dihydroxy-3,7-dimethoxyflavone(Kumatakenin)*	Flavonols	C17H14O6	3	3301-49-3	-	-	-	-
Safn003136	2	Isorhamnetin 3,4'-Diglucoside	Flavonols	C28H32O17	2	-	-	-	-	-
pmp000587	6	Luteolin 7-O-(6''-malonylglucoside)*	Flavones	C24H22O14	1	-	C10103	-	C10103	MetMap105
Zmhp004065	2	7,8-Dihydroxy-5,6,4'-trimethoxyflavone*	Flavones	C18H16O7	3	-	-	-	CM01064	MetMap120
ZBN0406	8	Kaempferol triglucoside*	Flavonols	C33H40O21	2	-	-	-	-	-
pmn001416	6	Catechin-(7,8-bc)-4-(3,4-dihydroxyphenyl)-dihydro-2-(3H)-one*	Flavanols	C24H20O9	3	-	-	-	-	-
Xmyp005599	5	Kaempferol-3-O-galactoside-4'-O-glucoside	Flavonols	C27H30O16	3	-	-	-	CM00493	MetMap114
PDN020772	8	2-(3,5-Dihydroxy-4-Methoxyphenyl)-5,7-Dihydroxy-4H-1-Benzopyran-4-One	Flavones	C16H12O7	2	90745-22-5	-	-	-	-
Lmgp008453	7	Albanin A	Flavones	C20H18O6	1	73343-42-7	-	-	-	-
Sasn006814	8	Melinervin	Flavones	C18H14O9	3	52329-54-1	-	-	-	-
pmp001288	4	Acacetin-7-O-rutinoside (Linarin)	Flavones	C28H32O14	3	480-36-4	-	-	CM00973	MetMap121
Zmcn003728	4	Kaempferol-3,7-O-diglucoside	Flavonols	C27H30O16	3	25615-14-9	-	-	CM00494	MetMap114
Wayyn04186	3	Dihydrokaempferol-3-O-arabinoside	Flavanols	C20H20O10	3	1573177-78-2	-	-	-	-
Lmdp006732	8	Scutellarein-4'-methyl ether (5,6,7-Trihydroxy-4'-methoxyflavone)	Flavones	C16H12O6	3	6563-66-2	-	-	CM00892	MetMap110
mws0071	3	Apigenin-4'-O-rhamnoside	Flavones	C21H20O9	3	133538-77-9	-	-	CM00660	MetMap104
Lmsn002815	6	Kaempferol-3-O-rutinoside*	Flavonols	C27H30O15	3	17650-84-9	C21833	ko00944,ko01110	C21833	-
MWSHY0053	4	Resokaempherol	Flavones	C15H10O5	3	2034-65-3	C10037	-	C10037	MetMap114
pmp000344	8	3',4',7-Trihydroxyflavone	Flavones	C15H10O5	3	2150-11-0	-	-	CM01059	MetMap120
Lmyp004318	3	Kaempferol-3-O-(6''-p-Coumaroyl)galactoside	Flavonols	C30H26O13	3	-	-	-	-	-
Rdp05399	8	5,7,4'-Trihydroxy-6,8,3'-trimethoxyflavone 4'-[6''-(3-hydroxy-3-methylglutaryl)glucoside]	Flavones	C30H34O17	2	98891-96-4	-	-	-	-
Zbrn006627	6	Chrysoeriol-5-O-glucoside	Flavones	C22H22O11	3	-	-	-	CM00226	MetMap106
ZBN0042	8	Kaempferol-3-(2''-acetylrhamnoside)	Flavonols	C23H22O11	2	-	-	-	-	-
MWSslk115	7	7-Hydroxyflavone	Flavones	C15H10O3	3	6665-86-7	C11264	-	C11264	MetMap120
Hmgp001916	2	3,3',5,7-Tetrahydroxy-4',6-Dimethoxyflavone-7-O-Gentiobioside; (Laciniatin-7-O-Gentiobioside)	Flavonols	C29H34O18	3	-	-	-	-	-
Wasdp03644	4	Tricin-7-O-(6''-xylosyl)glucoside*	Flavones	C28H32O16	3	-	-	-	-	-
Safn009192	8	Myricetin 3,4'-dimethyl ether	Flavonols	C17H14O8	2	71325-90-1	-	-	-	-
mws0055	7	Tangeretin*	Flavones	C20H20O7	3	481-53-8	C10190	-	C10190	MetMap120
HJN084	5	Laricitrin-3-O-(6''-acetyl)glucoside	Flavonols	C24H24O14	3	-	-	-	-	-
Zmdp004112	5	Genistein-7-O-(6''-malonyl)glucoside	Isoflavones	C24H22O13	3	-	-	-	-	-
HJAP058	1	4',5,6,7-Tetramethoxyflavanone	Flavanones	C19H20O6	3	2569-77-9	C15118	-	C15118	-
Sasn005176	5	iristectorigenin B-7-O-β-glucosyl(1→6)glucoside	Flavones	C29H34O17	3	-	-	-	-	-
mws4113	4	3'-Hydroxy-4'-O-methylglabridin	Other Flavonoids	C21H22O5	3	175554-11-7	-	-	-	-
Lajp004590	8	Glucosyl-5,8,3'-trihydroxy-6,7,4'-trimethoxyflavone-8-O-β-D-glucoside	Flavones	C30H36O18	3	-	-	-	CM01110	MetMap120
Zbsn009679	3	Velutin (5,4'-dihydroxy-7,3'-dimethoxyflavone)*	Flavones	C17H14O6	3	25739-41-7	-	-	CM00934	MetMap121
PDP228733	5	5,7,2',4'-Tetrahydroxy-6-prenylisoflavone 7-O-glucoside	Flavones	C26H28O11	2	-	-	-	-	-
Zbsn005918	5	Chrysoeriol-7-O-(6''-acetyl)glucoside*	Flavones	C24H24O12	3	-	-	-	CM00231	MetMap106
Wajp004095	4	Apigenin-7-O-Gentiobioside	Flavones	C27H30O15	3	-	-	-	-	-
Zbjn007174	8	Kaempferol-3-O-(2''-p-Coumaroyl)glucoside	Flavonols	C30H26O13	3	137018-32-7	-	-	-	-
Lmgn009690	8	3,5-Dihydroxy-7,4'-dimethoxyflavone	Flavonols	C17H14O6	2	15486-33-6	-	-	-	-
Lmnp002584	4	Hispidulin-8-C-(2''-O-glucosyl)glucoside	Flavones	C28H32O16	1	-	-	-	CM00916	MetMap110
MWStz627	1	Pectolinarigenin	Flavones	C17H14O6	3	520-12-7	C17784	-	C17784	-
MWSprf168	8	Equol	Other Flavonoids	C15H14O3	3	531-95-3	C14131	ko01100	C14131	-
MWStz582	1	Okanin	Chalcones	C15H12O6	2	484-76-4	C08724	-	C08724	-
Jmgn005927	3	2-hydroxynaringenin	Flavanones	C15H12O6	2	-	-	-	-	-
Sasn007237	4	6-Hydroxyluteolin 6,3'-dimethyl ether 7-sulfate	Flavones	C17H14O10S	3	111509-46-7	-	-	-	-
pmp000596	4	Quercetin-3-O-(2''-O-galactosyl)glucoside	Flavonols	C27H30O17	3	56782-99-1	-	-	-	-
Sasn007463	4	Eupalitin 3-O-Sulfate	Flavonols	C17H14O10S	3	111316-16-6	-	-	-	-
mws2118	7	Phlorizin	Chalcones	C21H24O10	3	60-81-1	C01604	ko00941,ko01110	C01604	-
Waqkp03307	5	Tricin-7-O-arabinosyl(1→6)glucoside*	Flavones	C28H32O16	3	-	-	-	-	-
Zbsn007580	1	Syringetin	Flavonols	C17H14O8	1	4423-37-4	C11620	ko00944,ko01110	C11620	-
Zbsp002854	5	Chrysoeriol-6,8-di-C-glucoside-7-O-glucoside	Flavones	C34H42O21	3	-	-	-	CM00255	MetMap106
mws1454	5	Persicoside*	Flavanones	C23H26O11	2	28978-03-2	-	-	-	-
PDN196456	5	6,7-dihydroxy-3-(3-hydroxy-4-methoxyphenyl)chromen-4-one	Flavones	C16H12O6	2	-	-	-	-	-
Zbsp005413	4	Tricin-4'-O-(2''-Sinapoyl)glucoside-5-O-glucoside*	Flavones	C40H44O21	3	-	-	-	CM00359	MetMap107,MetMap108
Lmnp002762	5	Cirsimaritin-8-C-[glucosyl-(1-2)]-glucoside	Flavones	C29H34O16	3	-	-	-	CM00904	MetMap110
pmp001311	6	6-Hydroxykaempferol-6,7-O-diglucoside	Flavonols	C27H30O17	3	-	-	-	CM00497	MetMap114
Lmnp002448	5	Nepetin-8-C-[glucosyl-(1-2)]-glucoside	Flavones	C28H32O17	3	-	-	-	-	-
Lmmp002963	6	6-C-Methylquercetin-3-O-rutinoside	Flavonols	C28H32O16	3	-	-	-	-	-
pmb0579	4	Chrysoeriol-7-O-(6''-sinapoyl)glucoside	Flavones	C33H32O15	3	-	-	-	CM00248	MetMap106
Lmhp003162	4	Chrysoeriol-6,8-di-C-glucoside-4'-O-glucoside	Flavones	C34H42O21	3	-	-	-	CM00254	MetMap106
pmp000581	6	Apigenin-7-O-(6''-acetyl)glucoside	Flavones	C23H22O11	3	72741-92-5	-	-	-	-
Zbsp005279	5	Tricin-5-O-arabinoside-7-O-syringylalcoholether	Flavones	C31H32O14	3	-	-	-	CM00304	MetMap107,MetMap108
ZBN0244	4	Tricin-7-O-syringylalcoholether-4'-O-glucoside	Flavones	C32H34O15	2	-	-	-	-	-
Labp003428	4	Limocitrin glucosyl malonyl glucoside	Flavonols	C32H36O21	3	-	-	-	-	-
Relative content (%) of flavonoid subclasses within the 423 flavonoids.
Subclass (Class )	Count(n)	DHB(%)	ZHB(%)	GHB(%)
Flavones	213	67.14	67.6	66.29
Flavonols	111	16.84	13.61	15.98
Isoflavones	18	5.2	8.02	4.11
Other Flavonoids	18	6.3	3.81	3.6
Flavanones	28	0.85	3.38	3.39
Chalcones	17	2.93	2.81	5.7
Aurones	2	0.19	0.25	0.42
Anthocyanidins	6	0.24	0.19	0.3
Flavanonols	3	0.1	0.19	0.13
Flavanols	6	0.21	0.12	0.07
Biflavones	1	0	0.01	0.01
Total	423	100	100	100
