# Supplementary material for: Elevational Metabolic Reprogramming Optimizes Flavonoid Accumulation and Antioxidant Capacity in Chimonobambusa utilis Leaves
Source: Plants (Basel). 2026 Apr 22;15(9):1290. doi: 10.3390/plants15091290 (PMC13165436; doi:10.3390/plants15091290)
Supplement: Supplementary file 1 [file plants-15-01290-s001.zip › Supplementary Tables4.xlsx]

## Sheet: Sheet1
Structural features of flavonoids significantly associated with antioxidant indices.
Structural feature	Reducing power		DPPH scavenging activity		ABTS scavenging activity
	No.	Relative content (%)	No.	Relative content (%)	No.	Relative content (%)
B-ring hydroxylation ≤ 1 OH	72	60.94	6	67.03	4	38.9
B-ring hydroxylation ≥ 2 OH	41	39.06	4	32.97	3	61.1
C2=C3 double bond (C-ring)	99	98.42	7	55.27	5	61.34
C3-OH (C-ring)	26	17.87	1	10.94	1	0.064
O-glycosylation	59	53.58	5	75.45	2	0.25
C-glycosylation	18	41.67	1	2.2	3	0.32
Index	Compounds	Class	Formula	Q1 (Da)	Q3 (Da)	Molecular weight (Da)	Ionization model	Level	CAS	Correlation	P-Value	Conjugated scaffold ( Yes/No)	B-ring hydroxylation pattern	3-OH( Yes/No)	Corrected_glycosylation_type
Reducing power
ZBN0141	Kaempferol-3-O-arabinoside (Juglanin)	Flavonols	C20H18O10	417.08	285.04	418.09	[M-H]-	2	5041-67-8	0.966744	2.13778e-05	Yes	B-ring hydroxylation ≤ 1 OH	Yes	O-glycoside
Zbjn007174	Kaempferol-3-O-(2''-p-Coumaroyl)glucoside	Flavonols	C30H26O13	593.13	285.04	594.137	[M-H]-	3	137018-32-7	0.962901	3.12284e-05	Yes	B-ring hydroxylation ≤ 1 OH	Yes	O-glycoside
Safn009192	Myricetin 3,4'-dimethyl ether	Flavonols	C17H14O8	345.06	315.02	346.069	[M-H]-	2	71325-90-1	0.957752	4.89633e-05	Yes	B-ring hydroxylation ≥ 2 OH	Yes	Aglycone
MWSHY0019	Neohesperidin	Flavanones	C28H34O15	611.2	303.09	610.19	[M+H]+	3	13241-33-3	0.956557	5.3922e-05	No	B-ring hydroxylation ≥ 2 OH	No	O-glycoside
ZBN0406	Kaempferol triglucoside*	Flavonols	C33H40O21	771.2	609.15	772.206	[M-H]-	2	-	0.954422	6.36451e-05	Yes	B-ring hydroxylation ≤ 1 OH	Yes	O-glycoside
PDN178609	3,6,7-trihydroxy-8-methoxy-2-phenyl-4H-chromen-4-one	Flavones	C16H12O6	299.06	256.04	300.063	[M-H]-	2	-	0.953862	6.6391e-05	Yes	B-ring hydroxylation ≤ 1 OH	No	Aglycone
Wbtn007469	Protogenkwanone*	Other Flavonoids	C16H12O6	299.06	284.03	300.063	[M-H]-	3	-	0.953831	6.6545e-05	Yes	B-ring hydroxylation ≤ 1 OH	No	Aglycone
pme0376	Naringenin	Flavanones	C15H12O5	271.06	151	272.068	[M-H]-	3	480-41-1	0.953822	6.65894e-05	No	B-ring hydroxylation ≤ 1 OH	No	Aglycone
Lmhn005110	Aracarpene 1	Isoflavones	C16H12O6	299.06	284.02	300.063	[M-H]-	3	1261245-78-6	0.952666	7.25269e-05	Yes	B-ring hydroxylation ≤ 1 OH	No	Aglycone
ZBN0261	Tricin-7-O-(2''-Sinapoyl)glucoside	Flavones	C34H34O16	697.18	329.07	698.185	[M-H]-	2	-	0.951431	7.92717e-05	Yes	B-ring hydroxylation ≥ 2 OH	No	O-glycoside
MWSN0021	Tectorigenin*	Isoflavones	C16H12O6	299.06	284.03	300.063	[M-H]-	3	548-77-6	0.949603	9.00511e-05	Yes	B-ring hydroxylation ≤ 1 OH	No	Aglycone
Zmhn003257	5,7,2'-Trihydroxy-8-methoxyflavone*	Flavones	C16H12O6	299.06	284.04	300.063	[M-H]-	3	80713-32-2	0.949043	9.35511e-05	Yes	B-ring hydroxylation ≤ 1 OH	No	Aglycone
PDP065806	Isoquercetrin	Flavonols	C21H20O12	465.1	303.05	464.096	[M+H]+	2	-	0.948698	9.57539e-05	Yes	B-ring hydroxylation ≤ 1 OH	Yes	O-glycoside
PDP004019	Dalspinin 7-O-galactoside	Isoflavones	C23H22O12	491.12	329.07	490.111	[M+H]+	3	-	0.948329	9.81502e-05	Yes	B-ring hydroxylation ≤ 1 OH	No	O-glycoside
ZBN0042	Kaempferol-3-(2''-acetylrhamnoside)	Flavonols	C23H22O11	473.11	284.03	474.116	[M-H]-	2	-	0.947838	0.0001014	Yes	B-ring hydroxylation ≤ 1 OH	Yes	O-glycoside
Lmhn004976	Aracarpene 2*	Isoflavones	C16H12O6	299.06	284.02	300.063	[M-H]-	3	-	0.946893	0.000107874	Yes	B-ring hydroxylation ≤ 1 OH	No	Aglycone
HJAP056	Dihydroxy-dimethoxyflavone-7-O-glucoside*	Flavonols	C23H24O11	477.14	315.1	476.132	[M+H]+	2	-	0.946159	0.000113102	Yes	B-ring hydroxylation ≤ 1 OH	Yes	O-glycoside
pme1398	Delphinidin 3-O-glucoside	Anthocyanidins	C21H21O12+	465.1	303.05	465.103	[M]+	3	50986-17-9	0.944168	0.000128179	Yes	B-ring hydroxylation ≥ 2 OH	No	O-glycoside
MWSHY0069	Hispidulin*	Flavones	C16H12O6	301.07	286.05	300.063	[M+H]+	1	1447-88-7	0.943911	0.00013022	Yes	B-ring hydroxylation ≤ 1 OH	No	Aglycone
Yyyn008289	5,3'-Dihydroxy-7,4'-Dimethoxyflavone	Flavones	C17H14O6	313.07	298.05	314.079	[M-H]-	2	32174-62-2	0.943807	0.000131052	Yes	B-ring hydroxylation ≥ 2 OH	No	Aglycone
mws0058	Diosmetin*	Flavones	C16H12O6	299.06	284.03	300.063	[M-H]-	3	520-34-3	0.942668	0.000140432	Yes	B-ring hydroxylation ≥ 2 OH	No	Aglycone
Zbqn006065	Datiscetin	Flavonols	C15H10O6	285.04	133.03	286.048	[M-H]-	2	480-15-9	0.941896	0.000147055	Yes	B-ring hydroxylation ≤ 1 OH	Yes	Aglycone
Lmmn004625	Dihydrokaempferol-7-O-glucoside	Flavanonols	C21H22O11	449.11	287.06	450.116	[M-H]-	2	-	0.940943	0.000155516	No	B-ring hydroxylation ≤ 1 OH	Yes	O-glycoside
Wbtn007183	methyl 4,8-dihydroxy-6-methoxy-9-oxo-9H-xanthene-3-carboxylate*	Other Flavonoids	C16H12O7	315.05	300.03	316.058	[M-H]-	3	-	0.937476	0.000189234	Yes	B-ring hydroxylation ≤ 1 OH	No	Aglycone
mws1066	Narirutin*	Flavanones	C27H32O14	579.17	271.06	580.179	[M-H]-	3	14259-46-2	0.936329	0.000201439	No	B-ring hydroxylation ≤ 1 OH	No	O-glycoside
Hmgp003664	Apigenin-6-C-rhamnoside	Flavones	C21H20O9	417.12	381.1	416.111	[M+H]+	1	-	0.936199	0.000202848	Yes	B-ring hydroxylation ≤ 1 OH	No	C-glycoside
Wasyqp5417	Galangin-8-C-Rhamnoside	Flavones	C21H20O9	417.12	381.1	416.111	[M+H]+	1	-	0.936132	0.000203582	Yes	B-ring hydroxylation ≤ 1 OH	No	C-glycoside
mws0787	Icariin	Flavones	C33H40O15	677.24	531.19	676.237	[M+H]+	3	489-32-7	0.93584	0.000206803	Yes	B-ring hydroxylation ≤ 1 OH	No	O-glycoside
Zmgp005070	Centaurein*	Flavonols	C24H26O13	523.14	361.09	522.137	[M+H]+	2	35595-03-0	0.935811	0.000207129	Yes	B-ring hydroxylation ≤ 1 OH	Yes	O-glycoside
MWSHY0049	Hesperetin	Flavanones	C16H14O6	303.09	177.05	302.079	[M+H]+	3	520-33-2	0.935387	0.000211865	No	B-ring hydroxylation ≥ 2 OH	No	Aglycone
Rdp04754	tricin 7-O-[sinapoyl]-glucoside	Flavones	C34H34O16	699.19	331.08	698.185	[M+H]+	1	-	0.931611	0.000257486	Yes	B-ring hydroxylation ≥ 2 OH	No	O-glycoside
mws2627	Tamarixetin	Flavonols	C16H12O7	317.07	285.04	316.058	[M+H]+	3	603-61-2	0.931341	0.000260986	Yes	B-ring hydroxylation ≥ 2 OH	Yes	Aglycone
pme0088	Luteolin	Flavones	C15H10O6	285.04	151	286.048	[M-H]-	2	491-70-3	0.930559	0.000271338	Yes	B-ring hydroxylation ≥ 2 OH	No	Aglycone
MWSHY0040	Oroxin A	Flavones	C21H20O10	433.11	271.06	432.106	[M+H]+	3	57396-78-8	0.930252	0.000275466	Yes	B-ring hydroxylation ≤ 1 OH	No	O-glycoside
MWSHC20110	8-Methoxyapigenin*	Flavones	C16H12O6	301.07	286.05	300.063	[M+H]+	1	57096-02-3	0.927047	0.000321346	Yes	B-ring hydroxylation ≤ 1 OH	No	Aglycone
MWStz539	Chrysoeriol-7-O-glucoside	Flavones	C22H22O11	461.11	299.06	462.116	[M-H]-	1	19993-32-9	0.92687	0.000324023	Yes	B-ring hydroxylation ≥ 2 OH	No	O-glycoside
Lmyp005932	Apigenin-6-C-fucoside	Flavones	C21H20O9	417.12	381.1	416.111	[M+H]+	3	-	0.925966	0.000337957	Yes	B-ring hydroxylation ≤ 1 OH	No	C-glycoside
Lamn006359	4'-demethyl-3,9-dihydroeucomin glucoside	Other Flavonoids	C22H24O10	447.12	285.07	448.137	[M-H]-	2	-	0.925869	0.000339472	No	B-ring hydroxylation ≤ 1 OH	No	O-glycoside
Zmhp003514	6,7,8-Tetrahydroxy-5-methoxyflavone*	Flavones	C16H12O6	301.07	286.05	300.063	[M+H]+	1	-	0.925411	0.000346724	Yes	B-ring hydroxylation ≤ 1 OH	No	Aglycone
Wbtp004798	8,11-dimethoxy-2h-[1,3]dioxolo[4,5-b]xanthen-10-one	Other Flavonoids	C16H12O6	301.07	286.05	300.063	[M+H]+	1	-	0.924295	0.000364804	Yes	B-ring hydroxylation ≤ 1 OH	No	Aglycone
Zbzp004346	cya-suc-glu	Anthocyanidins	C25H25O14+	549.13	287.05	549.124	[M]+	3	-	0.923001	0.000386604	Yes	B-ring hydroxylation ≤ 1 OH	No	O-glycoside
Wasdp03305	Derhamnosylmaysin 8-C-glucoside	Flavones	C27H28O15	593.15	497.11	592.143	[M+H]+	2	-	0.922123	0.000401895	Yes	B-ring hydroxylation ≤ 1 OH	No	C-glycoside
mws0036	Hesperidin	Flavanones	C28H34O15	609.18	301.09	610.19	[M-H]-	3	520-26-3	0.921488	0.000413223	No	B-ring hydroxylation ≥ 2 OH	No	O-glycoside
HJAP011	Chrysoeriol-8-C-glucoside (Scoparin)*	Flavones	C22H22O11	463.11	343.08	462.116	[M+H]+	1	301-16-6	0.920394	0.000433252	Yes	B-ring hydroxylation ≥ 2 OH	No	C-glycoside
Zbnn006442	Eriodictyol	Flavanones	C15H12O6	287.05	135.04	288.063	[M-H]-	1	552-58-9	0.919869	0.000443109	No	B-ring hydroxylation ≥ 2 OH	No	Aglycone
Lajp005875	Odoratin rutinoside	Flavones	C29H34O15	623.2	315.08	622.19	[M+H]+	3	-	0.919685	0.000446596	Yes	B-ring hydroxylation ≤ 1 OH	No	O-glycoside
Zbhn006453	Pedalitin*	Flavones	C16H12O7	315.05	300.03	316.058	[M-H]-	3	22384-63-0	0.919554	0.000449101	Yes	B-ring hydroxylation ≤ 1 OH	No	Aglycone
Lmnp003184	Cirsimaritin-8-C-glucoside	Flavones	C23H24O11	477.14	357.09	476.132	[M+H]+	3	-	0.917012	0.000499479	Yes	B-ring hydroxylation ≤ 1 OH	No	C-glycoside
PDP151575	Scutellarein 7,4'-dimethyl ether 6-glucoside*	Flavones	C23H24O11	477.14	315.09	476.132	[M+H]+	1	57498-69-8	0.916212	0.000516116	Yes	B-ring hydroxylation ≤ 1 OH	No	O-glycoside
ZBN0249	Tricin-7-O-(2''-feruloyl)glucoside	Flavones	C33H32O15	667.17	329.07	668.174	[M-H]-	2	-	0.914652	0.000549689	Yes	B-ring hydroxylation ≥ 2 OH	No	O-glycoside
mws0038	5,4'-Dihydroxy-3,7-dimethoxyflavone(Kumatakenin)*	Flavonols	C17H14O6	313.07	283.02	314.079	[M-H]-	3	3301-49-3	0.914086	0.00056223	Yes	B-ring hydroxylation ≤ 1 OH	Yes	Aglycone
Zmjp004852	5,6,3',4'-Tetrahydroxy-3,7-dimethoxyflavone-6-O-glucoside*	Flavonols	C23H24O13	509.13	347.08	508.122	[M+H]+	1	64190-90-5	0.913663	0.000571749	Yes	B-ring hydroxylation ≥ 2 OH	Yes	O-glycoside
pme0321	Kaempferol-7-O-rhamnoside	Flavonols	C21H20O10	431.1	285.04	432.106	[M-H]-	2	20196-89-8	0.913223	0.000581752	Yes	B-ring hydroxylation ≤ 1 OH	Yes	O-glycoside
PDP004316	Kaempferol 3-rhamnoside-(1->2)-rhamnoside*	Flavonols	C27H30O14	579.17	287.06	578.164	[M+H]+	3	-	0.913212	0.000581992	Yes	B-ring hydroxylation ≤ 1 OH	Yes	O-glycoside
ZBN0180	Kaempferol-3-O-(4''-O-acetyl)rhamnoside	Flavonols	C23H22O11	473.11	285.04	474.116	[M-H]-	2	-	0.912734	0.000593013	Yes	B-ring hydroxylation ≤ 1 OH	Yes	O-glycoside
Wbtn006810	6,7-dihydroxy-1,3-dimethoxyxanthen-9-one	Other Flavonoids	C15H12O6	287.05	135.04	288.063	[M-H]-	1	-	0.90871	0.000691557	Yes	B-ring hydroxylation ≤ 1 OH	No	Aglycone
MWSslk136	Pectolinarin	Flavones	C29H34O15	623.2	315.1	622.19	[M+H]+	3	28978-02-1	0.906967	0.000737586	Yes	B-ring hydroxylation ≤ 1 OH	No	O-glycoside
Zmpn002440	Eriodictyol chalcone	Chalcones	C15H12O6	287.06	135.05	288.063	[M-H]-	2	73692-51-0	0.905836	0.000768578	Yes	B-ring hydroxylation ≥ 2 OH	No	Aglycone
Lmgn009690	3,5-Dihydroxy-7,4'-dimethoxyflavone	Flavonols	C17H14O6	313.07	255.03	314.079	[M-H]-	2	15486-33-6	0.904785	0.000798179	Yes	B-ring hydroxylation ≤ 1 OH	Yes	Aglycone
Cmyp005583	Wushanicariin	Flavonols	C27H30O11	531.19	369.14	530.179	[M+H]+	3	115516-53-5	0.903368	0.000839338	Yes	B-ring hydroxylation ≤ 1 OH	Yes	O-glycoside
ZBN0232	Chrysoeriol-7-O-rutinoside	Flavones	C28H32O15	607.17	299.05	608.174	[M-H]-	3	-	0.90099	0.000911684	Yes	B-ring hydroxylation ≥ 2 OH	No	O-glycoside
Wbtp006564	4,8,10-trihydroxy-2-methoxy-1h,2h-furo[3,2-a]xanthen-11-one*	Other Flavonoids	C16H12O7	317.07	302.04	316.058	[M+H]+	3	-	0.89953	0.000958227	Yes	B-ring hydroxylation ≤ 1 OH	No	Aglycone
Zbsp002894	Lucenin-2	Flavones	C27H30O16	611.16	473.11	610.153	[M+H]+	1	29428-58-8	0.897424	0.00102818	Yes	B-ring hydroxylation ≥ 2 OH	No	C-glycoside
MWStz355	Pratensein 7-O-glucopyranoside	Isoflavones	C22H22O11	461.11	299.06	462.116	[M-H]-	3	36191-03-4	0.89674	0.00105167	Yes	B-ring hydroxylation ≤ 1 OH	No	O-glycoside
Lmdp006732	Scutellarein-4'-methyl ether (5,6,7-Trihydroxy-4'-methoxyflavone)	Flavones	C16H12O6	301.07	258.05	300.063	[M+H]+	3	6563-66-2	0.894923	0.00111582	Yes	B-ring hydroxylation ≤ 1 OH	No	Aglycone
Rdp05399	5,7,4'-Trihydroxy-6,8,3'-trimethoxyflavone 4'-[6''-(3-hydroxy-3-methylglutaryl)glucoside]	Flavones	C30H34O17	667.18	361.09	666.18	[M+H]+	2	98891-96-4	0.891652	0.00123808	Yes	B-ring hydroxylation ≥ 2 OH	No	O-glycoside
MWSHY0201	Kaempferitrin*	Flavonols	C27H30O14	579.17	287.06	578.164	[M+H]+	3	482-38-2	0.891499	0.00124401	Yes	B-ring hydroxylation ≤ 1 OH	Yes	O-glycoside
MWSslk013	Tectoridin	Isoflavones	C22H22O11	463.12	301.09	462.116	[M+H]+	3	611-40-5	0.889312	0.00133106	Yes	B-ring hydroxylation ≤ 1 OH	No	O-glycoside
MWStz571	Nepetin (5,7,3',4'-Tetrahydroxy-6-methoxyflavone)*	Flavones	C16H12O7	317.07	302.05	316.058	[M+H]+	3	520-11-6	0.887398	0.00141064	Yes	B-ring hydroxylation ≥ 2 OH	No	Aglycone
Lmnp003080	Hispidulin-8-C-(2''-O-xylosyl)xyloside	Flavones	C26H28O14	565.16	433.11	564.148	[M+H]+	2	-	0.887262	0.00141643	Yes	B-ring hydroxylation ≤ 1 OH	No	C-glycoside
PDP002483	Isoetin 7-glucoside	Flavones	C21H20O12	465.1	303.06	464.096	[M+H]+	2	-	0.883628	0.00157698	Yes	B-ring hydroxylation ≤ 1 OH	No	O-glycoside
Sasn006814	Melinervin	Flavones	C18H14O9	373.06	314.04	374.064	[M-H]-	3	52329-54-1	0.881041	0.00169862	Yes	B-ring hydroxylation ≤ 1 OH	No	Aglycone
MWStz547	Yuanhuanin*	Flavones	C22H22O11	463.12	301.08	462.116	[M+H]+	1	83133-14-6	0.878622	0.00181818	Yes	B-ring hydroxylation ≥ 2 OH	No	O-glycoside
mws1033	Homoeriodictyol	Flavanones	C16H14O6	303.09	153.02	302.079	[M+H]+	3	446-71-9	0.878308	0.0018341	No	B-ring hydroxylation ≥ 2 OH	No	Aglycone
Zmhp002409	Isoluteolin-6,8-di-C-glucoside	Isoflavones	C27H30O16	611.16	491.12	610.153	[M+H]+	3	-	0.877804	0.00185986	Yes	B-ring hydroxylation ≥ 2 OH	No	C-glycoside
Lmlp005236	Dihydrokaempferol-3-O-glucoside*	Flavanonols	C21H22O11	451.12	289.08	450.116	[M+H]+	3	31049-08-8	0.876105	0.00194856	No	B-ring hydroxylation ≤ 1 OH	Yes	O-glycoside
Hmzp004605	Ladanetin-6-O-β-D-glucoside*	Flavones	C22H22O11	463.13	301.08	462.116	[M+H]+	1	-	0.874409	0.00204006	Yes	B-ring hydroxylation ≤ 1 OH	No	O-glycoside
mws0046	Naringin*	Flavanones	C27H32O14	579.17	271.06	580.179	[M-H]-	3	10236-47-2	0.872621	0.00213959	No	B-ring hydroxylation ≤ 1 OH	No	O-glycoside
Zbsn009679	Velutin (5,4'-dihydroxy-7,3'-dimethoxyflavone)*	Flavones	C17H14O6	313.07	283.03	314.079	[M-H]-	3	25739-41-7	0.872591	0.00214133	Yes	B-ring hydroxylation ≥ 2 OH	No	Aglycone
pmp000239	Luteolin-6-C-(2''-glucuronyl)xyloside	Flavones	C26H26O16	595.129	419.098	594.122	[M+H]+	3	-	0.872459	0.0021488	Yes	B-ring hydroxylation ≥ 2 OH	No	C-glycoside
Wasyqp4334	Apigenin-6-C-arabinoside-4'-O-xyloside	Flavones	C25H26O13	535.14	403.1	534.137	[M+H]+	1	-	0.870058	0.00228813	Yes	B-ring hydroxylation ≤ 1 OH	No	C-glycoside
PD0061516	Molludistin 2''-O-glucoside	Flavones	C27H30O14	579.17	399.11	578.164	[M+H]+	1	-	0.869567	0.00231737	Yes	B-ring hydroxylation ≤ 1 OH	No	O-glycoside
Zblp002068	Cyanidin 3-O-glucoside	Anthocyanidins	C21H21O11+	449.11	287.06	449.108	[M]+	3	47705-70-4	0.868299	0.00239408	Yes	B-ring hydroxylation ≥ 2 OH	No	O-glycoside
PDN020772	2-(3,5-Dihydroxy-4-Methoxyphenyl)-5,7-Dihydroxy-4H-1-Benzopyran-4-One	Flavones	C16H12O7	315.05	272.03	316.058	[M-H]-	2	90745-22-5	0.867395	0.00244981	Yes	B-ring hydroxylation ≤ 1 OH	No	Aglycone
MWStz387	Kaempferol-3-O-sambubioside*	Flavonols	C26H28O15	581.15	287.06	580.143	[M+H]+	3	27661-51-4	0.865004	0.00260162	Yes	B-ring hydroxylation ≤ 1 OH	Yes	O-glycoside
mws1519	Eriocitrin	Flavanones	C27H32O15	595.17	287.06	596.174	[M-H]-	2	13463-28-0	0.862597	0.00276081	No	B-ring hydroxylation ≤ 1 OH	No	O-glycoside
pmp000344	3',4',7-Trihydroxyflavone	Flavones	C15H10O5	271.06	243.06	270.053	[M+H]+	3	2150-11-0	0.861448	0.00283914	Yes	B-ring hydroxylation ≥ 2 OH	No	Aglycone
Wasyqp4038	Luteolin 6-C-Arabinoside-4'-O-Rhamnoside	Flavones	C26H28O14	565.15	419.1	564.148	[M+H]+	1	-	0.859815	0.00295303	Yes	B-ring hydroxylation ≥ 2 OH	No	C-glycoside
mws0071	Apigenin-4'-O-rhamnoside	Flavones	C21H20O9	415.1	269.04	416.111	[M-H]-	3	133538-77-9	0.859396	0.00298278	Yes	B-ring hydroxylation ≤ 1 OH	No	O-glycoside
Lmjn007168	Quercetin-3,3'-dimethyl ether	Flavonols	C17H14O7	329.07	271.03	330.074	[M-H]-	3	4382-17-6	0.856999	0.00315679	Yes	B-ring hydroxylation ≥ 2 OH	Yes	Aglycone
Zbsp005341	Tricin-5-O-glucoside-7-O-(2''-Sinapoyl)glucoside*	Flavones	C40H44O21	861.24	331.08	860.237	[M+H]+	3	-	0.853791	0.00340049	Yes	B-ring hydroxylation ≥ 2 OH	No	O-glycoside
Wbtn004861	1,8-dihydroxy-2,6-dimethoxy-5-{[(2s,3r,4s,5s,6r)-3,4,5-trihydroxy-6-(hydroxymethyl)oxan-2-yl]oxy}xanthen-9-one	Other Flavonoids	C21H22O12	465.1	285.04	466.111	[M-H]-	2	-	0.846456	0.00400565	Yes	B-ring hydroxylation ≤ 1 OH	No	O-glycoside
Lmzp002365	Hesperetin 7-O-glucoside*	Flavanones	C22H24O11	465.14	303.09	464.132	[M+H]+	3	31712-49-9	0.846344	0.00401545	No	B-ring hydroxylation ≥ 2 OH	No	O-glycoside
Lmdp003286	Quercetin-3-O-alloside; Isohyperoside*	Flavonols	C21H20O12	465.1	303.06	464.096	[M+H]+	2	35589-21-0	0.835034	0.00508899	Yes	B-ring hydroxylation ≥ 2 OH	Yes	O-glycoside
pmp000120	Diosmetin-6-C-glucoside	Flavones	C22H22O11	463.12	427.1	462.116	[M+H]+	1	15822-82-9	0.8344	0.00515435	Yes	B-ring hydroxylation ≥ 2 OH	No	C-glycoside
Lmsp003252	Isorhamnetin-3-O-sophoroside	Flavonols	C28H32O17	641.17	317.07	640.164	[M+H]+	3	-	0.830467	0.00557299	Yes	B-ring hydroxylation ≥ 2 OH	Yes	O-glycoside
Hmhp005160	Rehderianin I*	Flavones	C17H14O7	331.07	316.05	330.074	[M+H]+	3	90965-30-3	0.830426	0.00557748	Yes	B-ring hydroxylation ≤ 1 OH	No	Aglycone
Zmcp002924	Cyanidin 3-O-sophoroside	Anthocyanidins	C27H31O16+	611.16	287.05	611.161	[M]+	3	38820-68-7	0.828966	0.00573865	Yes	B-ring hydroxylation ≥ 2 OH	No	O-glycoside
PDP142987	Isoscutellarein 8,4'-dimethyl-7-ether glucoside*	Flavones	C23H24O11	477.14	315.08	476.132	[M+H]+	1	-	0.827977	0.00584969	Yes	B-ring hydroxylation ≤ 1 OH	No	O-glycoside
pmb0613	Apigenin-6,8-di-C-glucoside-4'-O-glucoside	Flavones	C33H40O20	757.22	577.2	756.211	[M+H]+	2	-	0.82687	0.00597557	Yes	B-ring hydroxylation ≤ 1 OH	No	C-glycoside
mws0917	3,7-Di-O-methylquercetin	Flavonols	C17H14O7	329.07	314.04	330.074	[M-H]-	3	2068-02-2	0.824766	0.00622012	Yes	B-ring hydroxylation ≥ 2 OH	Yes	O-glycoside
pmb0578	Luteolin-7-O-(6''-sinapoyl)glucoside	Flavones	C32H30O15	655.17	207	654.159	[M+H]+	1	-	0.822183	0.00652941	Yes	B-ring hydroxylation ≥ 2 OH	No	O-glycoside
Lmfp003891	Apigenin-8-C-(2''-feruloyl)glucoside	Flavones	C31H28O13	609.16	415.09	608.153	[M+H]+	3	-	0.816434	0.00725516	Yes	B-ring hydroxylation ≤ 1 OH	No	C-glycoside
Lajp004590	Glucosyl-5,8,3'-trihydroxy-6,7,4'-trimethoxyflavone-8-O-β-D-glucoside	Flavones	C30H36O18	685.2	523.15	684.19	[M+H]+	3	-	0.814156	0.00755732	Yes	B-ring hydroxylation ≥ 2 OH	No	O-glycoside
Wbtp003586	8-{[(2s,3r,4s,5s,6r)-4,5-dihydroxy-6-(hydroxymethyl)-3-{[(2s,3r,4r,5r,6s)-3,4,5-trihydroxy-6-methyloxan-2-yl]oxy}oxan-2-yl]oxy}-11-hydroxy-2h-[1,3]dioxolo[4,5-b]xanthen-10-one*	Other Flavonoids	C26H28O15	581.15	383.08	580.143	[M+H]+	1	-	0.813938	0.00758666	Yes	B-ring hydroxylation ≤ 1 OH	No	O-glycoside
Rdp04238	Apigenin 7-apiosyl-glucoside	Flavones	C26H28O14	565.15	271.06	564.148	[M+H]+	1	-	0.813249	0.00767987	Yes	B-ring hydroxylation ≤ 1 OH	No	O-glycoside
Wbtn005071	2,5-dihydroxy-1,6-dimethoxy-8-{[(2s,3r,4s,5s,6r)-3,4,5-trihydroxy-6-(hydroxymethyl)oxan-2-yl]oxy}xanthen-9-one	Other Flavonoids	C21H22O12	465.1	303.05	466.111	[M-H]-	2	-	0.810498	0.00806001	Yes	B-ring hydroxylation ≤ 1 OH	No	O-glycoside
Zbsp004714	Apigenin-7-O-(2''-glucosyl)arabinoside*	Flavones	C26H28O14	565.16	271.06	564.148	[M+H]+	3	-	0.810463	0.00806493	Yes	B-ring hydroxylation ≤ 1 OH	No	O-glycoside
Lmnp202682	8-Methoxyapigenin-6-C-[Xylosyl-(1-2)]-glucoside	Flavones	C27H30O15	595.17	463.13	594.159	[M+H]+	3	-	0.809984	0.00813245	Yes	B-ring hydroxylation ≤ 1 OH	No	C-glycoside
MWStz602	Quercetagetin-7-O-glucoside(Quercetagitrin)*	Flavonols	C21H20O13	481.1	319.05	480.09	[M+H]+	3	548-75-4	0.809108	0.00825692	Yes	B-ring hydroxylation ≥ 2 OH	Yes	O-glycoside
Zbsp005056	Apigenin-6-C-arabinoside*	Flavones	C20H18O9	403.1	367.08	402.095	[M+H]+	1	-	0.803445	0.00909251	Yes	B-ring hydroxylation ≤ 1 OH	No	C-glycoside
Sasp003638	Orientin 2''-O-beta-L-arabinofuranoside*	Flavones	C26H28O15	581.15	449.11	580.143	[M+H]+	1	-	0.803014	0.00915835	Yes	B-ring hydroxylation ≥ 2 OH	No	C-glycoside
MWSprf168	Equol	Other Flavonoids	C15H14O3	243.1	165.07	242.094	[M+H]+	3	531-95-3	0.80139	0.0094095	No	B-ring hydroxylation ≤ 1 OH	No	Aglycone
DPPH radical scavenging activit
Zmpn002440	Eriodictyol chalcone	Flavonoids	C15H12O6	287.06	135.05	288.063	[M-H]-	2	73692-51-0	0.810733	0.00802709	Yes	B-ring hydroxylation ≥ 2 OH	No	Aglycone
Zbzp004346	cya-suc-glu	Flavonoids	C25H25O14+	549.13	287.05	549.124	[M]+	3	-	0.805079	0.00884588	Yes	B-ring hydroxylation ≤ 1 OH	No	O-glycoside
Zbsn009679	Velutin (5,4'-dihydroxy-7,3'-dimethoxyflavone)*	Flavonoids	C17H14O6	313.07	283.03	314.079	[M-H]-	3	25739-41-7	0.801718	0.00935839	Yes	B-ring hydroxylation ≥ 2 OH	No	Aglycone
ZBN0232	Chrysoeriol-7-O-rutinoside	Flavonoids	C28H32O15	607.17	299.05	608.174	[M-H]-	3	-	0.809482	0.00820357	Yes	B-ring hydroxylation ≥ 2 OH	No	O-glycoside
Wbtn006810	6,7-dihydroxy-1,3-dimethoxyxanthen-9-one	Flavonoids	C15H12O6	287.05	135.04	288.063	[M-H]-	1	-	0.811505	0.00791949	Yes	B-ring hydroxylation ≤ 1 OH	No	Aglycone
pme0376	Naringenin	Flavonoids	C15H12O5	271.06	151	272.068	[M-H]-	3	480-41-1	0.83392	0.00520424	No	B-ring hydroxylation ≤ 1 OH	No	Aglycone
pme0321	Kaempferol-7-O-rhamnoside	Flavonoids	C21H20O10	431.1	285.04	432.106	[M-H]-	2	20196-89-8	0.80521	0.00882624	Yes	B-ring hydroxylation ≤ 1 OH	Yes	O-glycoside
MWSHY0019	Neohesperidin	Flavonoids	C28H34O15	611.2	303.09	610.19	[M+H]+	3	13241-33-3	0.804286	0.00896505	No	B-ring hydroxylation ≥ 2 OH	No	O-glycoside
Lmfp003891	Apigenin-8-C-(2''-feruloyl)glucoside	Flavonoids	C31H28O13	609.16	415.09	608.153	[M+H]+	3	-	0.83104	0.00551062	Yes	B-ring hydroxylation ≤ 1 OH	No	C-glycoside
Lamn006359	4'-demethyl-3,9-dihydroeucomin glucoside	Flavonoids	C22H24O10	447.12	285.07	448.137	[M-H]-	2	-	0.80321	0.00912849	No	B-ring hydroxylation ≤ 1 OH	No	O-glycoside
ABTS radical scavenging activit
Wayyn04186	Dihydrokaempferol-3-O-arabinoside	Flavanols	C20H20O10	419.1	287.05	420.106	[M-H]-	3	1573177-78-2	0.828218	0.0058225	No	B-ring hydroxylation ≤ 1 OH	Yes	O-glycoside
Lmfp003891	Apigenin-8-C-(2''-feruloyl)glucoside	Flavones	C31H28O13	609.16	415.09	608.153	[M+H]+	3	-	0.82172	0.00658603	Yes	B-ring hydroxylation ≤ 1 OH	No	C-glycoside
Hmjp003008	Luteolin-7-O-glucuronide-5-O-rhamnoside	Flavones	C27H28O16	609.14	287.06	608.138	[M+H]+	3	-	0.817252	0.00714876	Yes	B-ring hydroxylation ≥ 2 OH	No	O-glycoside
pme0376	Naringenin	Flavanones	C15H12O5	271.06	151	272.068	[M-H]-	3	480-41-1	0.806085	0.00869629	No	B-ring hydroxylation ≤ 1 OH	No	Aglycone
Wasyqp4038	Luteolin 6-C-Arabinoside-4'-O-Rhamnoside	Flavones	C26H28O14	565.15	419.1	564.148	[M+H]+	1	-	0.803262	0.00912048	Yes	B-ring hydroxylation ≥ 2 OH	No	C-glycoside
Zbsn009679	Velutin (5,4'-dihydroxy-7,3'-dimethoxyflavone)*	Flavones	C17H14O6	313.07	283.03	314.079	[M-H]-	3	25739-41-7	0.803133	0.00914024	Yes	B-ring hydroxylation ≥ 2 OH	No	Aglycone
Wasyqp4334	Apigenin-6-C-arabinoside-4'-O-xyloside	Flavones	C25H26O13	535.14	403.1	534.137	[M+H]+	1	-	0.802469	0.00924211	Yes	B-ring hydroxylation ≤ 1 OH	No	C-glycoside
