# Supplementary material for: Elevational Metabolic Reprogramming Optimizes Flavonoid Accumulation and Antioxidant Capacity in Chimonobambusa utilis Leaves
Source: Plants (Basel). 2026 Apr 22;15(9):1290. doi: 10.3390/plants15091290 (PMC13165436; doi:10.3390/plants15091290)
Supplement: Supplementary file 1 [file plants-15-01290-s001.zip › Supplementary Tables5.xlsx]

## Sheet: Sheet1
Representative sugar-related metabolites enriched in DHB compared with ZHB and GHB.
Index	Compounds	Class	Formula	Q1 (Da)	Q3 (Da)	Molecular weight (Da)	Ionization model	Level	CAS	cpd_ID	kegg_map	mw_cpd_ID	mw_map	DHB (mean peak area)	ZHB (mean peak area)	GHB (mean peak area)	DHB/ZHB	DHB/GHB	Adjusted p value (DHB vs ZHB)	Adjusted p value (DHB vs GHB)
mws4170	D-Glucose	Saccharides	C6H12O6	179.06	59.01	180.063	[M-H]-	1	50-99-7	C00031	ko00010,ko00030,ko00052,ko00500,ko00520,ko00524,ko00901,ko01100,ko01110,ko02010,ko04148	C00031	-	7479904	4942932	4741795	1.51	1.58	0.0032	0.0023
mws1164	D-Fructose	Saccharides	C6H12O6	179.06	59.01	180.063	[M-H]-	1	57-48-7	C05003	-	C05003	-	7655199	5116183	5090907	1.5	1.5	0.0002	0.0001
pmf0138	D-Mannose	Saccharides	C6H12O6	179.06	59.01	180.063	[M-H]-	1	3458-28-4	C00159	ko00051,ko00052,ko00520,ko01100,ko01250,ko02010	C00159	-	9054035	5979906	5695294	1.51	1.59	0.0003	0.0001
pmf0139	D-Galactose	Saccharides	C6H12O6	179.06	59.01	180.063	[M-H]-	1	59-23-4	C00124	ko00052,ko01100	C00124	-	6000848	3854614	3872559	1.56	1.55	0.0007	0.0007
pme2125	Raffinose	Saccharides	C18H32O16	503.16	179	504.169	[M-H]-	1	512-69-6	C00492	ko00052,ko01100,ko02010	C00492	-	279581	144245	149562	1.94	1.87	0.0006	0.0027

## Sheet: Sheet2
Index	Compounds	Class	Formula	Q1 (Da)	Q3 (Da)	Molecular weight (Da)	Ionization model	Level	CAS	cpd_ID	ZHB-1	ZHB-2	ZHB-3	DHB-1	DHB-2	DHB-3	GHB-1	GHB-2	GHB-3	QC01	QC02	QC03	kegg_map	mw_cpd_ID	mw_map
mws4170	D-Glucose*	Saccharides	C6H12O6	179.06	59.01	180.063	[M-H]-	1	50-99-7	C00031	4.67695e+06	4.36461e+06	5.78611e+06	7.82431e+06	7.79049e+06	6.82491e+06	4.86136e+06	4.90314e+06	4.59165e+06	4.38986e+06	4.5807e+06	4.70155e+06	ko00010,ko00030,ko00052,ko00500,ko00520,ko00524,ko00901,ko01100,ko01110,ko02010,ko04148	C00031	-
mws1164	D-Fructose*	Saccharides	C6H12O6	179.06	59.01	180.063	[M-H]-	1	57-48-7	C05003	5.37273e+06	4.54309e+06	5.43274e+06	7.74209e+06	7.74663e+06	7.47687e+06	4.6727e+06	4.76387e+06	4.32192e+06	4.82457e+06	4.80136e+06	4.53389e+06	-	C05003	-
pmf0138	D-Mannose*	Saccharides	C6H12O6	179.06	59.01	180.063	[M-H]-	1	3458-28-4	C00159	5.65246e+06	5.89978e+06	6.38818e+06	9.19274e+06	9.32036e+06	8.64901e+06	6.10643e+06	5.15789e+06	5.18125e+06	5.59824e+06	5.20967e+06	5.2913e+06	ko00051,ko00052,ko00520,ko01100,ko01250,ko02010	C00159	-
pmf0139	D-Galactose*	Saccharides	C6H12O6	179.06	59.01	180.063	[M-H]-	1	59-23-4	C00124	3.55806e+06	3.70393e+06	4.17805e+06	6.30202e+06	6.21912e+06	5.4814e+06	4.08519e+06	3.89792e+06	3.58092e+06	3.98096e+06	3.56413e+06	2.97483e+06	ko00052,ko01100	C00124	-
pme2125	Raffinose*	Saccharides	C18H32O16	503.16	179	504.169	[M-H]-	1	512-69-6	C00492	120671	100109	87259.7	313699	229721	295324	159518	139374	133849	117960	126728	160224	ko00052,ko01100,ko02010	C00492	-
